# Supplementary material for: A fungal sRNA silences a host plant transcription factor to promote arbuscular mycorrhizal symbiosis
Source: New Phytol. 2024 Nov 18;246(3):924–35. doi: 10.1111/nph.20273 (PMC11982788; doi:10.1111/nph.20273)
Supplement: Supplementary file 2 — Table S1 Target prediction of fungal sRNAs upregulated in the intraradical mycelium. Table S2 Predicted targets of Rir2216. Table S3 List of oligonucleotides. Table S4 Rir2216 isoform abundance. Please note: Wiley is not responsible for the content or functionality of any Supporting Information supplied by the authors. Any queries (other than missing material) should be directed to the New Phytologist Central Office. [file NPH-246-924-s002.xlsx]

## Sheet: Foglio1
New Phytologist Supporting Information Table file
Article title: A fungal sRNA silences a host plant transcription factor to promote arbuscular mycorrhizal symbiosis
Authors: Alessandro Silvestri, William Conrad Ledford, Valentina Fiorilli, Cristina Votta, Alessia Scerna, Jacopo Tucconi, Antonio Mocchetti, Gianluca Grasso, Raffaella Balestrini, Hailing Jin, Ignacio Rubio-Somoza, Luisa Lanfranco
Article acceptance date: 24 October 2024

## Sheet: Table 1
Supplementary Table 1. Target prediction of fungal sRNAs upregulated in the intraradical mycelium.
sRNA_generating_locus	sRNA_sequence	sRNA_length	Target_Acc.	Target_Desc.	Expectation	UPE.	miRNA_start	miRNA_end	Target_start	Target_end	miRNA_aligned_fragment	alignment	Target_aligned_fragment	Inhibition	Multiplicity
Cluster_832	UUUUCUUCAUCUUCCUCCUCG	21	Medtr2g099480.1	| CTC-interacting domain protein, putative | HC | chr2:42641646-42649233 | 20130731	0	-1	1	21	20	40	UUUUCUUCAUCUUCCUCCUCG	::::::::::::::::::::	AGAGGAGGAAGAUGAAGAAAA	Cleavage	1
Cluster_1114	UUUUGCAACAAUCACCAAUAGCCU	24	Medtr3g465300.1	| cytochrome P450 family protein | HC | chr3:26408512-26411886 | 20130731	0.5	-1	1	24	1563	1586	UUUUGCAACAAUCACCAAUAGCCU	:: :::::::.:::::::::::	GAGCCAUUGGUGGUUGUUGCAAAA	Cleavage	1
Cluster_1071	UCGUAAUGUUCUCGAUUGUUGCCU	24	Medtr4g071520.1	| squalene synthase | HC | chr4:27032938-27040046 | 20130731	1	-1	1	24	787	810	UCGUAAUGUUCUCGAUUGUUGCCU	::: .::::::::.:::::::::	AGGAUGCAAUCGAGGACAUUACGA	Cleavage	1
Cluster_128	UUGUAUGGAUCAUCAUUUAGUUGA	24	Medtr2g023860.1	| F-box plant-like protein, putative | HC | chr2:8458211-8460050 | 20130731	1	-1	1	24	622	645	UUGUAUGGAUCAUCAUUUAGUUGA	:: :::: ::::::::::::::	CAAAAUAAAGGAUGAUCCAUACAA	Cleavage	1
Cluster_1297	UGUUCAUCAGAUUGGUCUUCUGG	23	Medtr8g059345.1	| disease resistance protein (CC-NBS-LRR class) family protein | LC | chr8:20820746-20812862 | 20130731	1	-1	1	23	994	1016	UGUUCAUCAGAUUGGUCUUCUGG	.:::::::::::::.::.:::	GGGGAAGACCAAUCUGGUGGACA	Cleavage	1
Cluster_1351	UAUAGAUUGGCAUAGAUGAUGAUG	24	Medtr7g090290.1	| hypothetical protein | LC | chr7:35450577-35448376 | 20130731	1	-1	1	24	845	868	UAUAGAUUGGCAUAGAUGAUGAUG	::::: :::::::::::::::	AUGCAUCAGCUAUGCCAAUCUAUA	Cleavage	1
Cluster_1606	UUUUAAUUACAUGAACUCUCUGA	23	Medtr3g118360.3	| alanine-tRNA ligase | HC | chr3:55395877-55403229 | 20130731	1	-1	1	23	3211	3233	UUUUAAUUACAUGAACUCUCUGA	: ::::::::::::::::..:	AAAAAGAGUUCAUGUAAUUAGGA	Cleavage	1
Cluster_164	UUUUGAGAUUGUGAGGAAG	19	Medtr7g055987.1	| F-box protein interaction domain protein | LC | chr7:19352004-19350479 | 20130731	1	-1	1	19	841	859	UUUUGAGAUUGUGAGGAAG	.::.:::::::::::::::	UUUUCUCACAAUCUCAAAA	Cleavage	1
Cluster_1712	AAAUUUCAUAUAGUUCUAGGACCU	24	Medtr4g056580.1	| hypothetical protein | HC | chr4:20776362-20777022 | 20130731	1	-1	1	24	478	501	AAAUUUCAUAUAGUUCUAGGACCU	: : ::::::::::::::::::	GAGACGUAGAACUAUAUGAAAUUU	Cleavage	1
Cluster_1741	UUGUAGAUACUGAAAUUCCUUAUU	24	Medtr5g010420.1	| heavy metal P-type ATPase | HC | chr5:2783669-2773962 | 20130731	1	-1	1	24	2322	2345	UUGUAGAUACUGAAAUUCCUUAUU	:: ::::::::.::::::::.::	AAACAGGAAUUUUAGUAUCUAUAA	Cleavage	1
Cluster_1774	UAGGAUUUCUUUCUGGUAACGGAC	24	Medtr8g030600.1	| anion transporter 4 | HC | chr8:11322328-11316612 | 20130731	1	-1	1	24	2055	2078	UAGGAUUUCUUUCUGGUAACGGAC	::::::::::::::::.:.	UAUUUUUACCAGAAAGAAAUCUUG	Cleavage	1
Cluster_1774	UAGGAUUUCUUUCUGGUAACGGAC	24	Medtr8g030600.2	| anion transporter 4 | HC | chr8:11322328-11316612 | 20130731	1	-1	1	24	2654	2677	UAGGAUUUCUUUCUGGUAACGGAC	::::::::::::::::.:.	UAUUUUUACCAGAAAGAAAUCUUG	Cleavage	1
Cluster_2010	UAAUUAGAUUCUUGAAUCGCCU	22	Medtr8g040730.1	| sulfotransferase | HC | chr8:15172205-15168737 | 20130731	1	-1	1	22	1418	1439	UAAUUAGAUUCUUGAAUCGCCU	:: ::::::::::.:::::::.	AGUCGAUUCAAGAGUCUAAUUG	Cleavage	1
Cluster_2046	UAUAGAUUGGCAUAGAUGAUGAUG	24	Medtr7g090290.1	| hypothetical protein | LC | chr7:35450577-35448376 | 20130731	1	-1	1	24	845	868	UAUAGAUUGGCAUAGAUGAUGAUG	::::: :::::::::::::::	AUGCAUCAGCUAUGCCAAUCUAUA	Cleavage	1
Cluster_2080	UCUUGAUCUCUUUCCUUUUGGUACU	25	Medtr1g048380.1	| hypothetical protein | LC | chr1:18331781-18329533 | 20130731	1	-1	1	25	700	724	UCUUGAUCUCUUUCCUUUUGGUACU	:. .::.:::::.::::::::::	GAUGAUAAGAGGAAGGAGAUCAAGA	Cleavage	1
Cluster_2080	UCUUGAUCUCUUUCCUUUUGGUACU	25	Medtr4g036615.1	| hypothetical protein | LC | chr4:13257266-13256934 | 20130731	1	-1	1	25	181	205	UCUUGAUCUCUUUCCUUUUGGUACU	::::::.:::.::::::::	GCGCAAAAAAGGGAAGGGAUCAAGA	Cleavage	1
Cluster_2124	AGGCAAAGAACAAUGAUGAAAU	22	Medtr3g069910.1	| legume lectin beta domain protein | HC | chr3:31296273-31297859 | 20130731	1	-1	1	22	71	92	AGGCAAAGAACAAUGAUGAAAU	:::::::::::::::::..:	GAUUCAUCAUUGUUCUUUGUUU	Cleavage	1
Cluster_547	UGAUUCCAAUCUGAUCUUAUUGUC	24	Medtr4g097090.1	| spermidine hydroxycinnamoyl transferase | HC | chr4:39997121-39995412 | 20130731	1	-1	1	24	191	214	UGAUUCCAAUCUGAUCUUAUUGUC	:::..::::::::::::::::	CCGAAUGGGAUCAGAUUGGAAUCA	Cleavage	1
Cluster_571	UUUCAUAUCUGGUAGCUUGGCAUA	24	Medtr3g091770.3	| transmembrane protein, putative | HC | chr3:41778274-41773956 | 20130731	1	-1	1	24	545	568	UUUCAUAUCUGGUAGCUUGGCAUA	: :: .:::.::::::::::::::	UCUGAUAAGUUACCAGAUAUGAAA	Cleavage	1
Cluster_571	UUUCAUAUCUGGUAGCUUGGCAUA	24	Medtr3g091770.1	| transmembrane protein, putative | HC | chr3:41778284-41773956 | 20130731	1	-1	1	24	338	361	UUUCAUAUCUGGUAGCUUGGCAUA	: :: .:::.::::::::::::::	UCUGAUAAGUUACCAGAUAUGAAA	Cleavage	1
Cluster_571	UUUCAUAUCUGGUAGCUUGGCAUA	24	Medtr3g091770.2	| transmembrane protein, putative | HC | chr3:41778296-41773956 | 20130731	1	-1	1	24	355	378	UUUCAUAUCUGGUAGCUUGGCAUA	: :: .:::.::::::::::::::	UCUGAUAAGUUACCAGAUAUGAAA	Cleavage	1
Cluster_629	UUUUUUCUUGGAAGAGCUAGCCG	23	Medtr1g032590.1	| RNA-directed RNA polymerase | HC | chr1:11614495-11618760 | 20130731	1	-1	1	23	2265	2287	UUUUUUCUUGGAAGAGCUAGCCG	: : :: ::::::::::::::::	CAGAUAUCUCUUCCAAGAAAAAA	Cleavage	1
Cluster_629	UUUUUUCUUGGAAGAGCUAGCCG	23	Medtr3g029990.2	| ubiquitin carboxyl-terminal hydrolase family protein | HC | chr3:9456270-9464177 | 20130731	1	-1	1	23	1600	1622	UUUUUUCUUGGAAGAGCUAGCCG	: :::.::::::::::.::::	AAGAUAGUUCUUCCAAGAGAAAA	Cleavage	1
Cluster_629	UUUUUUCUUGGAAGAGCUAGCCG	23	Medtr3g029990.1	| ubiquitin carboxyl-terminal hydrolase family protein | HC | chr3:9456270-9462535 | 20130731	1	-1	1	23	1600	1622	UUUUUUCUUGGAAGAGCUAGCCG	: :::.::::::::::.::::	AAGAUAGUUCUUCCAAGAGAAAA	Cleavage	1
Cluster_646	UCUCCUUGGUCUUCCAGUCUGUGC	24	Medtr3g084040.1	| RNA-binding (RRM/RBD/RNP motif) family protein | HC | chr3:37961723-37963823 | 20130731	1	-1	1	24	369	392	UCUCCUUGGUCUUCCAGUCUGUGC	: :::::::::::.:::::.::	AGAGAGACUGGAAGAUCAAGGGGA	Cleavage	1
Cluster_646	UCUCCUUGGUCUUCCAGUCUGUGC	24	Medtr3g084040.2	| RNA-binding (RRM/RBD/RNP motif) family protein | HC | chr3:37961794-37963766 | 20130731	1	-1	1	24	298	321	UCUCCUUGGUCUUCCAGUCUGUGC	: :::::::::::.:::::.::	AGAGAGACUGGAAGAUCAAGGGGA	Cleavage	1
Cluster_721	UAUGAUUUAUAAUGAGGAUGAAG	23	Medtr1g029670.1	| MADS-box transcription factor | HC | chr1:10225617-10223486 | 20130731	1	-1	1	23	14	36	UAUGAUUUAUAAUGAGGAUGAAG	: .:::.::::::::::::::.	AUAUAUCUUCAUUAUAAAUCAUG	Cleavage	1
Cluster_727	AGAUUUUGAUCUUUAAAAGGCCU	23	Medtr6g086560.1	| sigma factor sigb regulation protein rsbq protein, putative | HC | chr6:32152457-32148021 | 20130731	1	-1	1	23	368	390	AGAUUUUGAUCUUUAAAAGGCCU	:: ::::::::::::::::	GGUGCUAUUAAAGAUCAAAAUCU	Cleavage	1
Cluster_832	UUUUCUUCAUCUUCCUCCUCG	21	Medtr2g099940.1	| nucleosome assembly protein | HC | chr2:42867059-42870999 | 20130731	1	-1	1	21	1151	1171	UUUUCUUCAUCUUCCUCCUCG	.::::::::::::::::..::	UGAGGAGGAAGAUGAAGGGAA	Cleavage	1
Cluster_832	UUUUCUUCAUCUUCCUCCUCG	21	Medtr1g023965.1	| hypothetical protein | LC | chr1:7741635-7742815 | 20130731	1	-1	1	21	926	946	UUUUCUUCAUCUUCCUCCUCG	.::::::::.:::::::::.:	UGAGGAGGAGGAUGAAGAAGA	Cleavage	1
Cluster_832	UUUUCUUCAUCUUCCUCCUCG	21	Medtr4g028360.1	| Lipid transfer protein | HC | chr4:9781345-9778239 | 20130731	1	-1	1	21	620	640	UUUUCUUCAUCUUCCUCCUCG	.::: ::::::::::::::::	UGAGUAGGAAGAUGAAGAAAA	Cleavage	1
Cluster_832	UUUUCUUCAUCUUCCUCCUCG	21	Medtr4g028360.2	| Lipid transfer protein | HC | chr4:9781345-9779732 | 20130731	1	-1	1	21	620	640	UUUUCUUCAUCUUCCUCCUCG	.::: ::::::::::::::::	UGAGUAGGAAGAUGAAGAAAA	Cleavage	1
Cluster_832	UUUUCUUCAUCUUCCUCCUCG	21	Medtr2g435530.1	| mono/di-acylglycerol lipase, amine-terminal; lipase, class 3 | HC | chr2:13723417-13729638 | 20130731	1	-1	1	21	75	95	UUUUCUUCAUCUUCCUCCUCG	:::::::.:::::::::.:	GAAGGAGGAGGAUGAAGAAGA	Cleavage	1
Cluster_832	UUUUCUUCAUCUUCCUCCUCG	21	Medtr2g083870.1	| WRKY family transcription factor | HC | chr2:35206335-35202007 | 20130731	1	-1	1	21	517	537	UUUUCUUCAUCUUCCUCCUCG	::::::.::::::::::.:	AAAGGAGGGAGAUGAAGAAGA	Cleavage	1
Cluster_832	UUUUCUUCAUCUUCCUCCUCG	21	Medtr3g111890.2	| HhH-GPD base excision DNA repair family protein | HC | chr3:52367273-52369676 | 20130731	1	-1	1	21	99	119	UUUUCUUCAUCUUCCUCCUCG	:: ::::::::::::::::	GAAGAAGGAAGAUGAAGAAAA	Cleavage	1
Cluster_832	UUUUCUUCAUCUUCCUCCUCG	21	Medtr3g111890.1	| HhH-GPD base excision DNA repair family protein | HC | chr3:52367273-52371800 | 20130731	1	-1	1	21	99	119	UUUUCUUCAUCUUCCUCCUCG	:: ::::::::::::::::	GAAGAAGGAAGAUGAAGAAAA	Cleavage	1
Cluster_832	UUUUCUUCAUCUUCCUCCUCG	21	Medtr8g016250.1	| hypothetical protein | HC | chr8:5463605-5463811 | 20130731	1	-1	1	21	149	169	UUUUCUUCAUCUUCCUCCUCG	: : :::::::::::::::::	CCAAGAGGAAGAUGAAGAAAA	Cleavage	1
Cluster_832	UUUUCUUCAUCUUCCUCCUCG	21	Medtr1g106810.1	| transmembrane protein, putative | LC | chr1:48096627-48096870 | 20130731	1	-1	1	21	180	200	UUUUCUUCAUCUUCCUCCUCG	:::: ::::::::::::::	UAAGGAAGAAGAUGAAGAAAA	Cleavage	1
Cluster_913	AAAAAUUCGAUCCAGAAAGAU	21	Medtr1g016430.1	| calcineurin B-like protein 4-1 | HC | chr1:4365435-4363297 | 20130731	1	-1	1	21	127	147	AAAAAUUCGAUCCAGAAAGAU	:.::::::::::::.:::::	CUUUUUCUGGAUCGAGUUUUU	Cleavage	1
Cluster_913	AAAAAUUCGAUCCAGAAAGAU	21	Medtr1g016430.3	| calcineurin B-like protein 4-1 | HC | chr1:4368624-4363297 | 20130731	1	-1	1	21	421	441	AAAAAUUCGAUCCAGAAAGAU	:.::::::::::::.:::::	CUUUUUCUGGAUCGAGUUUUU	Cleavage	1
Cluster_913	AAAAAUUCGAUCCAGAAAGAU	21	Medtr1g016430.2	| calcineurin B-like protein 4-1 | HC | chr1:4368624-4363297 | 20130731	1	-1	1	21	325	345	AAAAAUUCGAUCCAGAAAGAU	:.::::::::::::.:::::	CUUUUUCUGGAUCGAGUUUUU	Cleavage	1
Cluster_945	UCAAGAACAGGACUGCACACAUGCC	25	Medtr6g027180.1	| RNA polymerase II-binding domain protein | HC | chr6:9201234-9212785 | 20130731	1	-1	1	25	2057	2081	UCAAGAACAGGACUGCACACAUGCC	::::::::..:::::::::::::	UUCAUGUGUGUGGUCCUGUUCUUGA	Cleavage	1
Cluster_945	UCAAGAACAGGACUGCACACAUGCC	25	Medtr6g027180.2	| RNA polymerase II-binding domain protein | HC | chr6:9202019-9212786 | 20130731	1	-1	1	25	2735	2759	UCAAGAACAGGACUGCACACAUGCC	::::::::..:::::::::::::	UUCAUGUGUGUGGUCCUGUUCUUGA	Cleavage	1
Cluster_1000	UAAUCAAACCAUACCAUCAGCACC	24	Medtr1g063840.1	| ubiquitin family protein | HC | chr1:28022588-28023302 | 20130731	1.5	-1	1	24	490	513	UAAUCAAACCAUACCAUCAGCACC	:: :::::::::::::::: ::	CAUGGUGAUGGUAUGGUUUGAAUA	Cleavage	1
Cluster_104	UGUUCUUAAAGGUGGUAACUUCGC	24	Medtr2g101560.1	| peptide/nitrate transporter plant | HC | chr2:43684834-43691666 | 20130731	1.5	-1	1	24	832	855	UGUUCUUAAAGGUGGUAACUUCGC	:::.:..::::::::::::	UAUCUGUUGCUGCCUUUAAGAACA	Cleavage	1
Cluster_1054	UUUUAUUAUGUUUGGUGGAGG	21	Medtr2g102570.1	| gibberellin 2-beta-dioxygenase | HC | chr2:44198670-44200810 | 20130731	1.5	-1	1	21	1463	1483	UUUUAUUAUGUUUGGUGGAGG	..: .::::::::::::::::	UUUGUACCAAACAUAAUAAAA	Cleavage	1
Cluster_1058	AAGGAAGAUAACAAGGAGAUG	21	Medtr3g465390.1	| PPR domain protein | HC | chr3:26449470-26452511 | 20130731	1.5	-1	1	21	162	182	AAGGAAGAUAACAAGGAGAUG	:.::.:::::::.::::::	UCUUUCUUUGUUAUUUUCCUU	Cleavage	1
Cluster_1058	AAGGAAGAUAACAAGGAGAUG	21	Medtr7g071990.2	| D-alanine-D-alanine ligase | HC | chr7:26735511-26724110 | 20130731	1.5	-1	1	21	3368	3388	AAGGAAGAUAACAAGGAGAUG	:::.::::::::.:::.::	AUUCUUCUUGUUAUUUUCUUU	Cleavage	1
Cluster_106	ACGUCCAUAUCAAAAGGUUGAU	22	Medtr8g032930.1	| hypothetical protein | LC | chr8:12627388-12628905 | 20130731	1.5	-1	1	22	65	86	ACGUCCAUAUCAAAAGGUUGAU	::::::::::::::::::: :	UUCAACCUUUUGAUAUGGACUU	Cleavage	1
Cluster_1060	UGAGAUAAACUUCCAGUAGAUGCUC	25	Medtr4g113740.1	| transmembrane protein, putative | HC | chr4:46812595-46809774 | 20130731	1.5	-1	1	25	764	788	UGAGAUAAACUUCCAGUAGAUGCUC	:::::.:::::::::.:.:::	UGCAAUCUAUUGGAAGUUUGUUUCA	Cleavage	1
Cluster_107	UUUAGGAUACAUGUGGAUACA	21	Medtr2g089865.1	| wound-responsive family protein | HC | chr2:38003407-38005328 | 20130731	1.5	-1	1	21	295	315	UUUAGGAUACAUGUGGAUACA	:::: ::::::::.:::::	AUUAUCAACAUGUAUUCUAAA	Cleavage	1
Cluster_1183	UUGAUGUAAAACUUUAACUUGGCC	24	Medtr7g098090.1	| peptide transporter | HC | chr7:39196787-39193089 | 20130731	1.5	-1	1	24	1982	2005	UUGAUGUAAAACUUUAACUUGGCC	::: :.:::::::::::::	UUGUCAGUAAGAGUUUUACAUCAA	Cleavage	1
Cluster_1193	UGAGGUUGAACUUGAGGCAUGG	22	Medtr4g105610.1	| CO2+/MG2+ efflux protein ApaG | HC | chr4:43850627-43846537 | 20130731	1.5	-1	1	22	343	364	UGAGGUUGAACUUGAGGCAUGG	:::. ::::::::::::::	UACUGCUCCAAGUUCAACCUCA	Cleavage	1
Cluster_1194	AGAGGACUCAUGAAUCAAUUCG	22	Medtr4g008880.1	| hypothetical protein | LC | chr4:1730605-1731907 | 20130731	1.5	-1	1	22	689	710	AGAGGACUCAUGAAUCAAUUCG	:::::.::.:::.:::::::	GCAAUUGGUUUAUGGGUCCUCU	Cleavage	1
Cluster_1211	CAAAAGAGAAUCAGACAUGAAC	22	Medtr7g102460.1	| UDP-glucosyltransferase family protein | HC | chr7:41516988-41518754 | 20130731	1.5	-1	1	22	1630	1651	CAAAAGAGAAUCAGACAUGAAC	:.::::::::::.:.:::::	UAUUAUGUCUGAUUUUUUUUUG	Cleavage	1
Cluster_123	UAGUGAACUUUUGAAACUUGGCUC	24	Medtr3g031480.1	| Serine/Threonine kinase, plant-type protein | HC | chr3:26746271-26743577 | 20130731	1.5	-1	1	24	835	858	UAGUGAACUUUUGAAACUUGGCUC	.::::::::::.::::.:::.	ACCUCAAGUUUCAAGAGUUUACUG	Cleavage	1
Cluster_1315	UUGGAGAAUGAGGUUCUGCCU	21	Medtr2g015270.1	| glutamate receptor 3.4 | HC | chr2:4489733-4484918 | 20130731	1.5	-1	1	21	1395	1415	UUGGAGAAUGAGGUUCUGCCU	: ::::::::::.::.::::.	AAGCAGAACCUCGUUUUCCAG	Cleavage	1
Cluster_1319	UUACCUUUUCUUCUAGUUGAU	21	Medtr8g098885.1	| hypothetical protein | LC | chr8:41379788-41381274 | 20130731	1.5	-1	1	21	179	199	UUACCUUUUCUUCUAGUUGAU	: ::: ::::::::::::::.	AACAAGUAGAAGAAAAGGUAG	Cleavage	1
Cluster_1321	UGGAUUAGAGAAUUUGAAG	19	Medtr4g094498.1	| reticuline oxidase-like protein | HC | chr4:38090014-38092211 | 20130731	1.5	-1	1	19	165	183	UGGAUUAGAGAAUUUGAAG	:::::.:::::.:.:::::	CUUCAGAUUCUUUGAUCCA	Cleavage	1
Cluster_1342	UAAAAUUAUUUAAAGUAUGGACU	23	Medtr7g013260.1	| UDP-glucosyltransferase family protein | HC | chr7:3798077-3801318 | 20130731	1.5	-1	1	23	668	690	UAAAAUUAUUUAAAGUAUGGACU	: :: :::::::::::::::.	GAUGCAAACUUUAAAUAAUUUUG	Cleavage	1
Cluster_1432	UUUCAAGUUCAGGAUAAGGCUGCU	24	Medtr7g490350.1	| strictosidine synthase family protein | HC | chr7:35501372-35504301 | 20130731	1.5	-1	1	24	33	56	UUUCAAGUUCAGGAUAAGGCUGCU	::::::.:::::::::::	CCUCCGCUUAUCUUGAACUUGAAA	Cleavage	1
Cluster_1456	GUUCAGGUCCAGGACUUAAGGAC	23	Medtr3g086260.1	| chalcone and stilbene synthase family protein | HC | chr3:39029461-39032598 | 20130731	1.5	-1	1	23	1155	1177	GUUCAGGUCCAGGACUUAAGGAC	: ..::::::..::::::::.::	GCUUUUAAGUUUUGGACCUGGAC	Cleavage	1
Cluster_1534	GAGGAUAUGAAUUUUGUAAAAA	22	Medtr7g096680.1	| autophagy 9 (APG9) protein | HC | chr7:38799346-38805558 | 20130731	1.5	-1	1	22	1567	1588	GAGGAUAUGAAUUUUGUAAAAA	::.:::::::::::::.:.	UCAUUGCAAAAUUCAUAUCUUU	Cleavage	1
Cluster_1549	AUUCCAUGAAGAUUGUAAAAAUG	23	Medtr1g028380.1	| abscisic acid receptor PYL9-like protein | HC | chr1:9560076-9562623 | 20130731	1.5	-1	1	23	1197	1219	AUUCCAUGAAGAUUGUAAAAAUG	: ::::.:.:::::::::.::	UUUCUUUAUAGUCUUCAUGGGAU	Cleavage	1
Cluster_1557	GAGGAUCUUUCUGUGAUGG	19	Medtr7g111650.1	| meiotically up-regulated protein 71-like protein | HC | chr7:45841976-45835553 | 20130731	1.5	-1	1	19	1850	1868	GAGGAUCUUUCUGUGAUGG	::::::::::::::::.:	CCAUCACAGAAAGAUCUUG	Cleavage	1
Cluster_1557	GAGGAUCUUUCUGUGAUGG	19	Medtr7g111650.4	| meiotically up-regulated protein 71-like protein | HC | chr7:45841976-45835553 | 20130731	1.5	-1	1	19	1817	1835	GAGGAUCUUUCUGUGAUGG	::::::::::::::::.:	CCAUCACAGAAAGAUCUUG	Cleavage	1
Cluster_1557	GAGGAUCUUUCUGUGAUGG	19	Medtr7g111650.5	| meiotically up-regulated protein 71-like protein | HC | chr7:45841977-45835506 | 20130731	1.5	-1	1	19	1847	1865	GAGGAUCUUUCUGUGAUGG	::::::::::::::::.:	CCAUCACAGAAAGAUCUUG	Cleavage	1
Cluster_1557	GAGGAUCUUUCUGUGAUGG	19	Medtr7g111650.2	| meiotically up-regulated protein 71-like protein | HC | chr7:45841976-45835553 | 20130731	1.5	-1	1	19	1817	1835	GAGGAUCUUUCUGUGAUGG	::::::::::::::::.:	CCAUCACAGAAAGAUCUUG	Cleavage	1
Cluster_1557	GAGGAUCUUUCUGUGAUGG	19	Medtr7g111650.3	| meiotically up-regulated protein 71-like protein | HC | chr7:45841989-45835506 | 20130731	1.5	-1	1	19	1863	1881	GAGGAUCUUUCUGUGAUGG	::::::::::::::::.:	CCAUCACAGAAAGAUCUUG	Cleavage	1
Cluster_1559	UGGGAAUGAUCGUUGCAAAUAACC	24	Medtr8g094650.1	| PPR containing plant protein | HC | chr8:39524430-39522502 | 20130731	1.5	-1	1	24	29	52	UGGGAAUGAUCGUUGCAAAUAACC	::::.::::::..::::::	ACUCCUUUGUAACGAUUGUUCCCA	Cleavage	1
Cluster_161	UUCCUGUUAACUCAUGAACU	20	Medtr8g024180.1	| thylakoid membrane phosphoprotein 14 kDa protein | HC | chr8:8854877-8852692 | 20130731	1.5	-1	1	20	521	540	UUCCUGUUAACUCAUGAACU	::::: ::::::::.:::::	AGUUCUUGAGUUAAUAGGAA	Cleavage	1
Cluster_164	UUUUGAGAUUGUGAGGAAG	19	Medtr7g091110.1	| LRR and NB-ARC domain disease resistance protein | LC | chr7:35947613-35943843 | 20130731	1.5	-1	1	19	1789	1807	UUUUGAGAUUGUGAGGAAG	:::.:::..::::::::::	CUUUCUCGUAAUCUCAAAA	Cleavage	1
Cluster_164	UUUUGAGAUUGUGAGGAAG	19	Medtr7g056023.1	| F-box protein interaction domain protein | LC | chr7:19373868-19374792 | 20130731	1.5	-1	1	19	787	805	UUUUGAGAUUGUGAGGAAG	.::.:::::::::::::.:	UUUUCUCACAAUCUCAAGA	Cleavage	1
Cluster_164	UUUUGAGAUUGUGAGGAAG	19	Medtr5g014290.1	| FeS assembly protein SufD | HC | chr5:4770231-4766770 | 20130731	1.5	-1	1	19	168	186	UUUUGAGAUUGUGAGGAAG	:::::::: ::::::::::	CUUCCUCAAAAUCUCAAAA	Translation	1
Cluster_164	UUUUGAGAUUGUGAGGAAG	19	Medtr7g055977.1	| F-box protein interaction domain protein | LC | chr7:19345495-19344347 | 20130731	1.5	-1	1	19	826	844	UUUUGAGAUUGUGAGGAAG	.::.:::::::::::::.:	UUUUCUCACAAUCUCAAGA	Cleavage	1
Cluster_1666	CGACAGCUUCCUUGGAUUCC	20	Medtr4g099030.1	| F-box/LRR plant protein | LC | chr4:40949369-40947873 | 20130731	1.5	-1	1	20	114	133	CGACAGCUUCCUUGGAUUCC	::::: :::::::::::.:	UGAAUCAAAGGAAGCUGUUG	Cleavage	1
Cluster_1697	UCCAUUAUAAAGUCUGAAG	19	Medtr2g100000.2	| beta-like galactosidase | HC | chr2:42908368-42922742 | 20130731	1.5	-1	1	19	890	908	UCCAUUAUAAAGUCUGAAG	:::..::.:::::::::::	CUUUGGAUUUUAUAAUGGA	Cleavage	1
Cluster_1697	UCCAUUAUAAAGUCUGAAG	19	Medtr2g100000.1	| beta-like galactosidase | HC | chr2:42906588-42922742 | 20130731	1.5	-1	1	19	1094	1112	UCCAUUAUAAAGUCUGAAG	:::..::.:::::::::::	CUUUGGAUUUUAUAAUGGA	Cleavage	1
Cluster_1699	UAGCUUCUUUUAGUGGUGCGGCCU	24	Medtr4g131310.1	| XH/XS domain protein | HC | chr4:54778297-54775559 | 20130731	1.5	-1	1	24	1364	1387	UAGCUUCUUUUAGUGGUGCGGCCU	::: ::::::::::::.::	GGAAGGCAACACUAAAAGAAGUUA	Cleavage	1
Cluster_1699	UAGCUUCUUUUAGUGGUGCGGCCU	24	Medtr4g125920.1	| XH/XS domain protein | HC | chr4:52281801-52288038 | 20130731	1.5	-1	1	24	2002	2025	UAGCUUCUUUUAGUGGUGCGGCCU	::: ::::::::::::.::	GGAAGGCAACACUAAAAGAAGUUA	Cleavage	1
Cluster_1699	UAGCUUCUUUUAGUGGUGCGGCCU	24	Medtr4g131350.1	| XH/XS domain protein | HC | chr4:54788977-54795616 | 20130731	1.5	-1	1	24	1976	1999	UAGCUUCUUUUAGUGGUGCGGCCU	::: ::::::::::::.::	GGAAGGCAACACUAAAAGAAGUUA	Cleavage	1
Cluster_1699	UAGCUUCUUUUAGUGGUGCGGCCU	24	Medtr8g447310.1	| damaged DNA-binding; exodeoxyribonuclease IIIs protein | HC | chr8:18592798-18588589 | 20130731	1.5	-1	1	24	467	490	UAGCUUCUUUUAGUGGUGCGGCCU	:: :.::: :::::::.:::::::	AGUCUGCAGCACUAAAGGAAGCUA	Cleavage	1
Cluster_1701	UAGCCACUGUUGAUUAUUUGAUG	23	Medtr4g108350.1	| TB2/DP1, HVA22 family protein | HC | chr4:44946463-44944472 | 20130731	1.5	-1	1	23	392	414	UAGCCACUGUUGAUUAUUUGAUG	...::.::::::::::::::	CUGUGGAUGAUCAACAGUGGCUA	Cleavage	1
Cluster_1701	UAGCCACUGUUGAUUAUUUGAUG	23	Medtr4g108350.2	| TB2/DP1, HVA22 family protein | HC | chr4:44946463-44944474 | 20130731	1.5	-1	1	23	365	387	UAGCCACUGUUGAUUAUUUGAUG	...::.::::::::::::::	CUGUGGAUGAUCAACAGUGGCUA	Cleavage	1
Cluster_181	AGGACGAGAAGAAACUGAACAGG	23	Medtr4g107230.1	| MYB-like transcription factor family protein | HC | chr4:44299914-44302294 | 20130731	1.5	-1	1	23	1362	1384	AGGACGAGAAGAAACUGAACAGG	:::::::::::::::::.::..:	CCUGUUCAGUUUCUUCUUGUUUU	Cleavage	1
Cluster_1894	UAUCAAAGUAGAAUGGAAAG	20	Medtr3g087290.1	| hypothetical protein | HC | chr3:39573084-39573366 | 20130731	1.5	-1	1	20	202	221	UAUCAAAGUAGAAUGGAAAG	::.:::::::::::::::	GAUUUCAUUCUACUUUGAUA	Cleavage	1
Cluster_2010	UAAUUAGAUUCUUGAAUCGCCU	22	Medtr4g069800.2	| ATP-dependent Clp protease proteolytic protein | HC | chr4:26245605-26250350 | 20130731	1.5	-1	1	22	951	972	UAAUUAGAUUCUUGAAUCGCCU	.::::.:::::::::.:::	UUUUGAUUUAAGAAUCUAGUUA	Cleavage	1
Cluster_2010	UAAUUAGAUUCUUGAAUCGCCU	22	Medtr4g069800.1	| ATP-dependent Clp protease proteolytic protein | HC | chr4:26245523-26250401 | 20130731	1.5	-1	1	22	1129	1150	UAAUUAGAUUCUUGAAUCGCCU	.::::.:::::::::.:::	UUUUGAUUUAAGAAUCUAGUUA	Cleavage	1
Cluster_2042	UUUCUUCGUCUGUAAUAUGAUG	22	Medtr4g026030.1	| cytochrome P450 family 71 protein | HC | chr4:8952646-8955502 | 20130731	1.5	-1	1	22	322	343	UUUCUUCGUCUGUAAUAUGAUG	: :::::::::::.:::::..	GAACAUAUUACAGAUGAAGAGG	Cleavage	1
Cluster_2049	UAGAAGAUGAAUAUGGAUG	19	Medtr3g461500.1	| proteasome activator complex subunit-like protein | HC | chr3:24461019-24438343 | 20130731	1.5	-1	1	19	3424	3442	UAGAAGAUGAAUAUGGAUG	:::::: ::::::::::::	CAUCCAAAUUCAUCUUCUA	Cleavage	1
Cluster_2049	UAGAAGAUGAAUAUGGAUG	19	Medtr3g461520.1	| proteasome activator complex subunit-like protein | HC | chr3:24479182-24463573 | 20130731	1.5	-1	1	19	3460	3478	UAGAAGAUGAAUAUGGAUG	:::::: ::::::::::::	CAUCCAAAUUCAUCUUCUA	Cleavage	1
Cluster_2049	UAGAAGAUGAAUAUGGAUG	19	Medtr3g461520.2	| proteasome activator complex subunit-like protein | HC | chr3:24479182-24463573 | 20130731	1.5	-1	1	19	3460	3478	UAGAAGAUGAAUAUGGAUG	:::::: ::::::::::::	CAUCCAAAUUCAUCUUCUA	Cleavage	1
Cluster_2049	UAGAAGAUGAAUAUGGAUG	19	Medtr3g461520.3	| proteasome activator complex subunit-like protein | HC | chr3:24479182-24464019 | 20130731	1.5	-1	1	19	3460	3478	UAGAAGAUGAAUAUGGAUG	:::::: ::::::::::::	CAUCCAAAUUCAUCUUCUA	Cleavage	1
Cluster_206	UUUUCUUUCCUGCUAACGUUACU	23	Medtr1g099480.2	| P-loop nucleoside triphosphate hydrolase superfamily protein | HC | chr1:44931110-44935639 | 20130731	1.5	-1	1	23	1515	1537	UUUUCUUUCCUGCUAACGUUACU	:: .:.: :::::::::::::::	AGGGAUGAUAGCAGGAAAGAAAA	Cleavage	1
Cluster_206	UUUUCUUUCCUGCUAACGUUACU	23	Medtr1g099480.1	| P-loop nucleoside triphosphate hydrolase superfamily protein | HC | chr1:44931110-44937749 | 20130731	1.5	-1	1	23	1515	1537	UUUUCUUUCCUGCUAACGUUACU	:: .:.: :::::::::::::::	AGGGAUGAUAGCAGGAAAGAAAA	Cleavage	1
Cluster_207	UCAGUGAUUUUCUUAGGUCGGCCU	24	Medtr0265s0020.1	| hypothetical protein | LC | scaffold0265:5018-6379 | 20130731	1.5	-1	1	24	465	488	UCAGUGAUUUUCUUAGGUCGGCCU	::.:: ::::::::::::::::.	CGGUCGUCCUAAGAAAAUCACUGG	Cleavage	1
Cluster_207	UCAGUGAUUUUCUUAGGUCGGCCU	24	Medtr1g058950.1	| 26S proteasome regulatory subunit S2 1B | HC | chr1:21827213-21826405 | 20130731	1.5	-1	1	24	159	182	UCAGUGAUUUUCUUAGGUCGGCCU	::.:: ::::::::::::::::.	CGGUCGUCCUAAGAAAAUCACUGG	Cleavage	1
Cluster_207	UCAGUGAUUUUCUUAGGUCGGCCU	24	Medtr8g096030.1	| PPR containing plant-like protein | HC | chr8:40057307-40055314 | 20130731	1.5	-1	1	24	1640	1663	UCAGUGAUUUUCUUAGGUCGGCCU	:: :::::::::::::::.	UAGAAGAGCUAAGAAAAUCACUGG	Cleavage	1
Cluster_2080	UCUUGAUCUCUUUCCUUUUGGUACU	25	Medtr8g062830.1	| formin-like 2 domain protein | HC | chr8:26282122-26285210 | 20130731	1.5	-1	1	25	454	478	UCUUGAUCUCUUUCCUUUUGGUACU	:: :::: :::::::::::.::	UUUAAGAAAAAGAAAGAGAUCAGGA	Cleavage	1
Cluster_2080	UCUUGAUCUCUUUCCUUUUGGUACU	25	Medtr8g097220.1	| amidase C869.01-like protein, putative | HC | chr8:34899667-34896062 | 20130731	1.5	-1	1	25	980	1004	UCUUGAUCUCUUUCCUUUUGGUACU	: ::.::.:::::::::::.:.::	UGGACUAAGAGGAAAGAGAUUAGGA	Cleavage	1
Cluster_2080	UCUUGAUCUCUUUCCUUUUGGUACU	25	Medtr6g006790.1	| transmembrane protein, putative | LC | chr6:1210431-1210982 | 20130731	1.5	-1	1	25	167	191	UCUUGAUCUCUUUCCUUUUGGUACU	:.::::::.:.::::::::	AUAAGAAGAAGGAAGGGGAUCAAGA	Cleavage	1
Cluster_2080	UCUUGAUCUCUUUCCUUUUGGUACU	25	Medtr3g117550.1	| NADH ubiquinone oxidoreductase B22-like subunit | HC | chr3:55042637-55047135 | 20130731	1.5	-1	1	25	87	111	UCUUGAUCUCUUUCCUUUUGGUACU	::::::.:::::::..:::	AAGGAAAAAAGGGAAGAGAUUGAGA	Cleavage	1
Cluster_2080	UCUUGAUCUCUUUCCUUUUGGUACU	25	Medtr6g033615.1	| UDP-glucosyltransferase family protein | HC | chr6:10967520-10968902 | 20130731	1.5	-1	1	25	1234	1258	UCUUGAUCUCUUUCCUUUUGGUACU	.:::.::::::::::.:.::	UCCGAUAAAGGGAAAGAGAUUAGGA	Cleavage	1
Cluster_2080	UCUUGAUCUCUUUCCUUUUGGUACU	25	Medtr8g080840.1	| amidase C869.01-like protein, putative | HC | chr8:34913648-34909209 | 20130731	1.5	-1	1	25	1122	1146	UCUUGAUCUCUUUCCUUUUGGUACU	: ::.::.:::::::::::.:.::	CGGACUAAGAGGAAAGAGAUUAGGA	Cleavage	1
Cluster_2122	CAUUUUGCCGGCAUUUGAGA	20	Medtr5g009770.6	| cation/H+ exchanger 3 | HC | chr5:2441506-2446584 | 20130731	1.5	-1	1	20	1591	1610	CAUUUUGCCGGCAUUUGAGA	:::::::::::::.::::	AAUCAAAUGCCGGCAGAAUG	Cleavage	1
Cluster_2122	CAUUUUGCCGGCAUUUGAGA	20	Medtr5g009770.7	| cation/H+ exchanger 3 | HC | chr5:2441477-2446584 | 20130731	1.5	-1	1	20	1780	1799	CAUUUUGCCGGCAUUUGAGA	:::::::::::::.::::	AAUCAAAUGCCGGCAGAAUG	Cleavage	1
Cluster_2122	CAUUUUGCCGGCAUUUGAGA	20	Medtr5g009770.5	| cation/H+ exchanger 3 | HC | chr5:2441506-2446584 | 20130731	1.5	-1	1	20	725	744	CAUUUUGCCGGCAUUUGAGA	:::::::::::::.::::	AAUCAAAUGCCGGCAGAAUG	Cleavage	1
Cluster_2124	AGGCAAAGAACAAUGAUGAAAU	22	Medtr3g075320.2	| pectate lyase family protein | HC | chr3:34289712-34287043 | 20130731	1.5	-1	1	22	694	715	AGGCAAAGAACAAUGAUGAAAU	:: ::::::::::::::.::	GGUUGAUCAUUGUUCUUUGUCU	Cleavage	1
Cluster_2124	AGGCAAAGAACAAUGAUGAAAU	22	Medtr6g021950.1	| pectate lyase family protein | HC | chr6:7594941-7591413 | 20130731	1.5	-1	1	22	699	720	AGGCAAAGAACAAUGAUGAAAU	:: ::::::::::::::.::	GAUUGAUCAUUGUUCUUUGUCU	Cleavage	1
Cluster_2124	AGGCAAAGAACAAUGAUGAAAU	22	Medtr3g075320.1	| pectate lyase family protein | HC | chr3:34289715-34287040 | 20130731	1.5	-1	1	22	697	718	AGGCAAAGAACAAUGAUGAAAU	:: ::::::::::::::.::	GGUUGAUCAUUGUUCUUUGUCU	Cleavage	1
Cluster_2131	UAGCUUCUUUUAGUGGUGCGGCCU	24	Medtr4g131350.1	| XH/XS domain protein | HC | chr4:54788977-54795616 | 20130731	1.5	-1	1	24	1976	1999	UAGCUUCUUUUAGUGGUGCGGCCU	::: ::::::::::::.::	GGAAGGCAACACUAAAAGAAGUUA	Cleavage	1
Cluster_2131	UAGCUUCUUUUAGUGGUGCGGCCU	24	Medtr8g447310.1	| damaged DNA-binding; exodeoxyribonuclease IIIs protein | HC | chr8:18592798-18588589 | 20130731	1.5	-1	1	24	467	490	UAGCUUCUUUUAGUGGUGCGGCCU	:: :.::: :::::::.:::::::	AGUCUGCAGCACUAAAGGAAGCUA	Cleavage	1
Cluster_2131	UAGCUUCUUUUAGUGGUGCGGCCU	24	Medtr4g125920.1	| XH/XS domain protein | HC | chr4:52281801-52288038 | 20130731	1.5	-1	1	24	2002	2025	UAGCUUCUUUUAGUGGUGCGGCCU	::: ::::::::::::.::	GGAAGGCAACACUAAAAGAAGUUA	Cleavage	1
Cluster_2131	UAGCUUCUUUUAGUGGUGCGGCCU	24	Medtr4g131310.1	| XH/XS domain protein | HC | chr4:54778297-54775559 | 20130731	1.5	-1	1	24	1364	1387	UAGCUUCUUUUAGUGGUGCGGCCU	::: ::::::::::::.::	GGAAGGCAACACUAAAAGAAGUUA	Cleavage	1
Cluster_260	UUUUUGGAGUUGUGAGUUGGCU	22	Medtr1g081180.1	| trihelix transcription factor | HC | chr1:36129455-36127007 | 20130731	1.5	-1	1	22	211	232	UUUUUGGAGUUGUGAGUUGGCU	::::.:::.::::::::.::	CACCAAUUCAUAACUCCAAGAA	Cleavage	1
Cluster_261	UCAUCAUUAUCUGGGCAUG	19	Medtr6g407100.1	| LCR related | HC | chr6:1382815-1383222 | 20130731	1.5	-1	1	19	110	128	UCAUCAUUAUCUGGGCAUG	::::.::::.::.::::::	CAUGUCCAGGUAGUGAUGA	Cleavage	1
Cluster_261	UCAUCAUUAUCUGGGCAUG	19	Medtr6g407080.1	| LCR related | HC | chr6:1375067-1375474 | 20130731	1.5	-1	1	19	110	128	UCAUCAUUAUCUGGGCAUG	::::.::::.::.::::::	CAUGUCCAGGUAGUGAUGA	Cleavage	1
Cluster_263	GAGGAUCUUUCUGUGAUGG	19	Medtr7g111650.3	| meiotically up-regulated protein 71-like protein | HC | chr7:45841989-45835506 | 20130731	1.5	-1	1	19	1863	1881	GAGGAUCUUUCUGUGAUGG	::::::::::::::::.:	CCAUCACAGAAAGAUCUUG	Cleavage	1
Cluster_263	GAGGAUCUUUCUGUGAUGG	19	Medtr7g111650.4	| meiotically up-regulated protein 71-like protein | HC | chr7:45841976-45835553 | 20130731	1.5	-1	1	19	1817	1835	GAGGAUCUUUCUGUGAUGG	::::::::::::::::.:	CCAUCACAGAAAGAUCUUG	Cleavage	1
Cluster_263	GAGGAUCUUUCUGUGAUGG	19	Medtr7g111650.2	| meiotically up-regulated protein 71-like protein | HC | chr7:45841976-45835553 | 20130731	1.5	-1	1	19	1817	1835	GAGGAUCUUUCUGUGAUGG	::::::::::::::::.:	CCAUCACAGAAAGAUCUUG	Cleavage	1
Cluster_263	GAGGAUCUUUCUGUGAUGG	19	Medtr7g111650.1	| meiotically up-regulated protein 71-like protein | HC | chr7:45841976-45835553 | 20130731	1.5	-1	1	19	1850	1868	GAGGAUCUUUCUGUGAUGG	::::::::::::::::.:	CCAUCACAGAAAGAUCUUG	Cleavage	1
Cluster_263	GAGGAUCUUUCUGUGAUGG	19	Medtr7g111650.5	| meiotically up-regulated protein 71-like protein | HC | chr7:45841977-45835506 | 20130731	1.5	-1	1	19	1847	1865	GAGGAUCUUUCUGUGAUGG	::::::::::::::::.:	CCAUCACAGAAAGAUCUUG	Cleavage	1
Cluster_27	UUUUAUUAUCUGAACUUUGUACC	23	Medtr5g071540.1	| RNA-binding (RRM/RBD/RNP motif) family protein | HC | chr5:30368066-30365046 | 20130731	1.5	-1	1	23	534	556	UUUUAUUAUCUGAACUUUGUACC	:::: :::::::::::::.	UGAUCAAAUUUCAGAUAAUAAAG	Cleavage	1
Cluster_27	UUUUAUUAUCUGAACUUUGUACC	23	Medtr7g105200.1	| vacuolar protein sorting 55 protein | HC | chr7:42650952-42649483 | 20130731	1.5	-1	1	23	113	135	UUUUAUUAUCUGAACUUUGUACC	: ::::::::: :::::::::	CCUUCAAAGUUCAAAUAAUAAAA	Translation	1
Cluster_347	UCCUCCUCCAAAUUCUGAACU	21	Medtr8g471150.1	| basic helix loop helix protein, putative | HC | chr8:28762436-28766018 | 20130731	1.5	-1	1	21	636	656	UCCUCCUCCAAAUUCUGAACU	::::::: :::::::::::	GUUUCAGAAGUUGGAGGAGGA	Cleavage	1
Cluster_374	UAGUGGAACUGAUGUUGAAG	20	Medtr8g098995.2	| hypothetical protein | HC | chr8:41511525-41516950 | 20130731	1.5	-1	1	20	1964	1983	UAGUGGAACUGAUGUUGAAG	:::::::.::::::.::::.	CUUCAACGUCAGUUUCACUG	Cleavage	1
Cluster_374	UAGUGGAACUGAUGUUGAAG	20	Medtr8g098995.1	| hypothetical protein | HC | chr8:41512904-41516625 | 20130731	1.5	-1	1	20	1529	1548	UAGUGGAACUGAUGUUGAAG	:::::::.::::::.::::.	CUUCAACGUCAGUUUCACUG	Cleavage	1
Cluster_42	UGAUGGAGAACUUCUGCCU	19	Medtr5g045370.1	| ninja-family protein AFP1 | HC | chr5:19912802-19918237 | 20130731	1.5	-1	1	19	714	732	UGAUGGAGAACUUCUGCCU	:::..::::::::.:::::	AGGUGGAAGUUCUUCAUCA	Cleavage	1
Cluster_433	UUUUGGUAGAAUCUGGUUUACC	22	Medtr7g006900.2	| cytochrome P450 family protein | HC | chr7:1265616-1268718 | 20130731	1.5	-1	1	22	1556	1577	UUUUGGUAGAAUCUGGUUUACC	:: :::::::::::.:::::	AAUACACCAGAUUCUAUCAAAA	Cleavage	1
Cluster_433	UUUUGGUAGAAUCUGGUUUACC	22	Medtr4g094550.1	| stress up-regulated Nod 19 protein | HC | chr4:38222122-38219238 | 20130731	1.5	-1	1	22	1150	1171	UUUUGGUAGAAUCUGGUUUACC	::::::::.:::::.:::.:	CCUAAACCAGGUUCUAUCAAGA	Cleavage	1
Cluster_433	UUUUGGUAGAAUCUGGUUUACC	22	Medtr2g030470.1	| stress up-regulated Nod 19 protein | LC | chr2:11471036-11480994 | 20130731	1.5	-1	1	22	1176	1197	UUUUGGUAGAAUCUGGUUUACC	::::::::.:::::.:::.:	CCUAAACCAGGUUCUAUCAAGA	Cleavage	2
Cluster_433	UUUUGGUAGAAUCUGGUUUACC	22	Medtr2g030480.1	| stress up-regulated Nod 19 protein | LC | chr2:11484809-11486640 | 20130731	1.5	-1	1	22	1036	1057	UUUUGGUAGAAUCUGGUUUACC	::::::::.:::::.:::.:	CCUAAACCAGGUUCUAUCAAGA	Cleavage	1
Cluster_437	GAGUAACGUCUAUAAUGUUGGCU	23	Medtr5g026200.1	| LRR receptor-like kinase family protein | LC | chr5:10765586-10761823 | 20130731	1.5	-1	1	23	2541	2563	GAGUAACGUCUAUAAUGUUGGCU	::.:::::.::.:::::::	AAUGAAUAUUAUGGAUGUUACUC	Cleavage	1
Cluster_445	UUAUAUGAUUGCUGAAAAAUGG	22	Medtr8g045000.1	| hypothetical protein | LC | chr8:17047524-17042989 | 20130731	1.5	-1	1	22	858	879	UUAUAUGAUUGCUGAAAAAUGG	:::::::::::::::: ::	GGCUUUUUCAGCAAUCAUAGAA	Cleavage	1
Cluster_477	AAAGUGAACACAAAGAACAAACU	23	Medtr8g095360.1	| patellin-3 protein | HC | chr8:39892589-39895703 | 20130731	1.5	-1	1	23	1793	1815	AAAGUGAACACAAAGAACAAACU	: : :::::::::::: ::::::	AUUAUGUUCUUUGUGUCCACUUU	Cleavage	1
Cluster_485	ACGUUAGAAUUAUCGAAAGCCU	22	Medtr5g074360.1	| cation/H+ exchanger 2 | LC | chr5:31596719-31593337 | 20130731	1.5	-1	1	22	844	865	ACGUUAGAAUUAUCGAAAGCCU	::::::.:::::.:::.::	GUACUUUCGGUAAUUUUAAUGU	Cleavage	1
Cluster_541	UGAGAGAAUCUUUGGUAAG	19	Medtr7g029450.1	| phosphoribulokinase/uridine kinase | HC | chr7:10536309-10543432 | 20130731	1.5	-1	1	19	231	249	UGAGAGAAUCUUUGGUAAG	:::::::::::::::::.	CUUACCAAAGAUUCUCUUC	Cleavage	1
Cluster_551	UCAACAUUGAUCAACUUAGAACAA	24	Medtr3g110050.1	| raffinose synthase or seed inhibition protein | LC | chr3:50917435-50917704 | 20130731	1.5	-1	1	24	111	134	UCAACAUUGAUCAACUUAGAACAA	::: .:.:::::::.::::::::	UUGGCUUGAGUUGAUUAAUGUUGA	Cleavage	1
Cluster_574	GAAUGAAUUUGAUUGUGAAGAU	22	Medtr2g069920.1	| hypothetical protein | HC | chr2:29273546-29277044 | 20130731	1.5	-1	1	22	21	42	GAAUGAAUUUGAUUGUGAAGAU	:::::::::::::::..::.	UCCUUCACAAUCAAAUUUGUUU	Cleavage	1
Cluster_597	UUUUCUUUCUGACUGUAAUAGU	22	Medtr1g069610.1	| hypothetical protein | HC | chr1:30263456-30261145 | 20130731	1.5	-1	1	22	424	445	UUUUCUUUCUGACUGUAAUAGU	: :.:::::::.:::::::::.	AGUGUUACAGUUAGAAAGAAAG	Cleavage	1
Cluster_598	UAAUUGGAUUCUUGAAUCGCCU	22	Medtr8g040730.1	| sulfotransferase | HC | chr8:15172205-15168737 | 20130731	1.5	-1	1	22	1418	1439	UAAUUGGAUUCUUGAAUCGCCU	:: ::::::::::.::.::::.	AGUCGAUUCAAGAGUCUAAUUG	Cleavage	2
Cluster_607	UAGCUUCUUUUAGUGGUGCGGCCU	24	Medtr4g131350.1	| XH/XS domain protein | HC | chr4:54788977-54795616 | 20130731	1.5	-1	1	24	1976	1999	UAGCUUCUUUUAGUGGUGCGGCCU	::: ::::::::::::.::	GGAAGGCAACACUAAAAGAAGUUA	Cleavage	1
Cluster_607	UAGCUUCUUUUAGUGGUGCGGCCU	24	Medtr4g125920.1	| XH/XS domain protein | HC | chr4:52281801-52288038 | 20130731	1.5	-1	1	24	2002	2025	UAGCUUCUUUUAGUGGUGCGGCCU	::: ::::::::::::.::	GGAAGGCAACACUAAAAGAAGUUA	Cleavage	1
Cluster_607	UAGCUUCUUUUAGUGGUGCGGCCU	24	Medtr8g447310.1	| damaged DNA-binding; exodeoxyribonuclease IIIs protein | HC | chr8:18592798-18588589 | 20130731	1.5	-1	1	24	467	490	UAGCUUCUUUUAGUGGUGCGGCCU	:: :.::: :::::::.:::::::	AGUCUGCAGCACUAAAGGAAGCUA	Cleavage	1
Cluster_607	UAGCUUCUUUUAGUGGUGCGGCCU	24	Medtr4g131310.1	| XH/XS domain protein | HC | chr4:54778297-54775559 | 20130731	1.5	-1	1	24	1364	1387	UAGCUUCUUUUAGUGGUGCGGCCU	::: ::::::::::::.::	GGAAGGCAACACUAAAAGAAGUUA	Cleavage	1
Cluster_623	UCUCAUAAGAGAUCUUGGAAGGACC	25	Medtr5g009990.1	| meiotic recombination SPO11-like protein | HC | chr5:2567904-2571533 | 20130731	1.5	-1	1	25	243	267	UCUCAUAAGAGAUCUUGGAAGGACC	:: . : ::::.::::::::::::	UGUAUCUACAAGGUCUCUUAUGAGA	Cleavage	1
Cluster_64	UGGCAUCUUGAGAACUUUUAGCA	23	Medtr1g105970.1	| tubulin alpha-6 chain, putative | HC | chr1:47891638-47894761 | 20130731	1.5	-1	1	23	345	367	UGGCAUCUUGAGAACUUUUAGCA	::. ::::::::::::::::	UUGUAGUAGUUCUCAAGAUGCCA	Cleavage	1
Cluster_65	UAAUUAGUUUUGAUUUGAUGCCU	23	Medtr7g101830.1	| elongation factor Tu GTP-binding domain protein | LC | chr7:41061415-41063669 | 20130731	1.5	-1	1	23	744	766	UAAUUAGUUUUGAUUUGAUGCCU	:: .:::::::::.::.:.::::	AGAUAUCAAAUCAGAAUUGAUUA	Cleavage	1
Cluster_656	AUUUGAAGAAAGAACUUGCAAUGCC	25	Medtr3g012240.2	| disease resistance protein (CC-NBS-LRR class) family protein | HC | chr3:3304734-3296543 | 20130731	1.5	-1	1	25	3184	3208	AUUUGAAGAAAGAACUUGCAAUGCC	:::: :::.:::::::::::	UAGUGUGCAUGUUUUUUCUUCAAAU	Cleavage	1
Cluster_656	AUUUGAAGAAAGAACUUGCAAUGCC	25	Medtr4g073540.1	| subtilisin-like serine protease | HC | chr4:27885510-27882715 | 20130731	1.5	-1	1	25	187	211	AUUUGAAGAAAGAACUUGCAAUGCC	:::::::::::::::.::	CCUAAACCAAGUUCUUUCUUCAGAU	Cleavage	1
Cluster_717	CUGAAGAGAUAAAUGAUGAAU	21	Medtr1g047740.4	| CHY and CTCHY and RING-type zinc finger protein | HC | chr1:18053590-18048093 | 20130731	1.5	-1	1	21	3034	3054	CUGAAGAGAUAAAUGAUGAAU	:::.::::::::::::::::	AUUUAUCAUUUAUCUCUUCAU	Cleavage	1
Cluster_717	CUGAAGAGAUAAAUGAUGAAU	21	Medtr1g047740.2	| CHY and CTCHY and RING-type zinc finger protein | HC | chr1:18053590-18048093 | 20130731	1.5	-1	1	21	2949	2969	CUGAAGAGAUAAAUGAUGAAU	:::.::::::::::::::::	AUUUAUCAUUUAUCUCUUCAU	Cleavage	1
Cluster_717	CUGAAGAGAUAAAUGAUGAAU	21	Medtr1g047740.1	| CHY and CTCHY and RING-type zinc finger protein | HC | chr1:18053590-18048093 | 20130731	1.5	-1	1	21	2938	2958	CUGAAGAGAUAAAUGAUGAAU	:::.::::::::::::::::	AUUUAUCAUUUAUCUCUUCAU	Cleavage	1
Cluster_717	CUGAAGAGAUAAAUGAUGAAU	21	Medtr1g047740.3	| CHY and CTCHY and RING-type zinc finger protein | HC | chr1:18053590-18048093 | 20130731	1.5	-1	1	21	3014	3034	CUGAAGAGAUAAAUGAUGAAU	:::.::::::::::::::::	AUUUAUCAUUUAUCUCUUCAU	Cleavage	1
Cluster_717	CUGAAGAGAUAAAUGAUGAAU	21	Medtr1g047740.5	| CHY and CTCHY and RING-type zinc finger protein | HC | chr1:18053590-18048093 | 20130731	1.5	-1	1	21	3045	3065	CUGAAGAGAUAAAUGAUGAAU	:::.::::::::::::::::	AUUUAUCAUUUAUCUCUUCAU	Cleavage	1
Cluster_717	CUGAAGAGAUAAAUGAUGAAU	21	Medtr1g047740.6	| CHY and CTCHY and RING-type zinc finger protein | HC | chr1:18053590-18048093 | 20130731	1.5	-1	1	21	3110	3130	CUGAAGAGAUAAAUGAUGAAU	:::.::::::::::::::::	AUUUAUCAUUUAUCUCUUCAU	Cleavage	1
Cluster_766	ACGACCGAGAACUUUUUCUGAU	22	Medtr2g036510.1	| galactose oxidase/kelch repeat protein | HC | chr2:15805460-15796841 | 20130731	1.5	-1	1	22	506	527	ACGACCGAGAACUUUUUCUGAU	: :::.::::::::::::::	CGCUGAAGAAGUUCUCGGUCGU	Cleavage	1
Cluster_817	UACUCCCUCAACCUAGACACAUGA	24	Medtr6g038090.1	| disease resistance protein (TIR-NBS-LRR class), putative | LC | chr6:13607999-13615713 | 20130731	1.5	-1	1	24	896	919	UACUCCCUCAACCUAGACACAUGA	:::::::::: ::::::::	GAGAAUGUCUAGGUUCAGGGAGUA	Cleavage	1
Cluster_819	UUCUUUGGCCUUUCCCUUG	19	Medtr5g052190.1	| hydrolase of sodium-potassium ATPase alpha subunit, putative | LC | chr5:21848683-21845598 | 20130731	1.5	-1	1	19	1079	1097	UUCUUUGGCCUUUCCCUUG	:::::::::::...:::::	CAAGGGAAAGGUUGAAGAA	Cleavage	1
Cluster_832	UUUUCUUCAUCUUCCUCCUCG	21	Medtr7g031450.1	| tplate-like protein | HC | chr7:10966724-10958207 | 20130731	1.5	-1	1	21	3283	3303	UUUUCUUCAUCUUCCUCCUCG	::: :::::::::::::::.:	CGACGAGGAAGAUGAAGAAGA	Cleavage	1
Cluster_832	UUUUCUUCAUCUUCCUCCUCG	21	Medtr2g036920.2	| DUF630 family protein | LC | chr2:16026194-16020715 | 20130731	1.5	-1	1	21	1629	1649	UUUUCUUCAUCUUCCUCCUCG	.:.::::::.:::::::::.:	UGGGGAGGAGGAUGAAGAAGA	Cleavage	1
Cluster_832	UUUUCUUCAUCUUCCUCCUCG	21	Medtr2g036920.1	| DUF630 family protein | LC | chr2:16026164-16020759 | 20130731	1.5	-1	1	21	1512	1532	UUUUCUUCAUCUUCCUCCUCG	.:.::::::.:::::::::.:	UGGGGAGGAGGAUGAAGAAGA	Cleavage	1
Cluster_832	UUUUCUUCAUCUUCCUCCUCG	21	Medtr8g077860.1	| hypothetical protein | HC | chr8:33154020-33149706 | 20130731	1.5	-1	1	21	882	902	UUUUCUUCAUCUUCCUCCUCG	.::::::::::::::.::..:	UGAGGAGGAAGAUGAGGAGGA	Cleavage	1
Cluster_832	UUUUCUUCAUCUUCCUCCUCG	21	Medtr8g077860.2	| hypothetical protein | HC | chr8:33154020-33149706 | 20130731	1.5	-1	1	21	882	902	UUUUCUUCAUCUUCCUCCUCG	.::::::::::::::.::..:	UGAGGAGGAAGAUGAGGAGGA	Cleavage	1
Cluster_832	UUUUCUUCAUCUUCCUCCUCG	21	Medtr4g115890.1	| hypothetical protein | HC | chr4:47890024-47888141 | 20130731	1.5	-1	1	21	566	586	UUUUCUUCAUCUUCCUCCUCG	::: :::::::::::::::.:	CGAUGAGGAAGAUGAAGAAGA	Cleavage	1
Cluster_832	UUUUCUUCAUCUUCCUCCUCG	21	Medtr8g107730.1	| hypothetical protein | HC | chr8:45552432-45548426 | 20130731	1.5	-1	1	21	865	885	UUUUCUUCAUCUUCCUCCUCG	::::::::.:.::.::::::	AGAGGAGGAGGGUGGAGAAAA	Cleavage	1
Cluster_832	UUUUCUUCAUCUUCCUCCUCG	21	Medtr8g107730.2	| hypothetical protein | HC | chr8:45551520-45548426 | 20130731	1.5	-1	1	21	644	664	UUUUCUUCAUCUUCCUCCUCG	::::::::.:.::.::::::	AGAGGAGGAGGGUGGAGAAAA	Cleavage	1
Cluster_832	UUUUCUUCAUCUUCCUCCUCG	21	Medtr3g466820.1	| insulin-degrading enzyme | HC | chr3:27516028-27503943 | 20130731	1.5	-1	1	21	475	495	UUUUCUUCAUCUUCCUCCUCG	::::: ::::::::::::.:	AGAGGAUGAAGAUGAAGAAGA	Cleavage	2
Cluster_832	UUUUCUUCAUCUUCCUCCUCG	21	Medtr5g082880.1	| Pmr5/Cas1p GDSL/SGNH-like acyl-esterase family protein | HC | chr5:35687660-35691318 | 20130731	1.5	-1	1	21	756	776	UUUUCUUCAUCUUCCUCCUCG	::::: ::::::::::::.:	AGAGGAAGAAGAUGAAGAAGA	Cleavage	1
Cluster_832	UUUUCUUCAUCUUCCUCCUCG	21	Medtr8g026680.1	| Rac GTPase activating protein | HC | chr8:9249397-9245785 | 20130731	1.5	-1	1	21	508	528	UUUUCUUCAUCUUCCUCCUCG	::::: ::::::::::::.:	AGAGGAAGAAGAUGAAGAAGA	Cleavage	1
Cluster_832	UUUUCUUCAUCUUCCUCCUCG	21	Medtr4g116545.2	| class II knotted-like homeobox protein | HC | chr4:48287117-48281416 | 20130731	1.5	-1	1	21	300	320	UUUUCUUCAUCUUCCUCCUCG	:: ::::::::::::::::.	AGAAGAGGAAGAUGAAGAAAG	Cleavage	1
Cluster_832	UUUUCUUCAUCUUCCUCCUCG	21	Medtr4g116545.1	| class II knotted-like homeobox protein | HC | chr4:48287145-48281416 | 20130731	1.5	-1	1	21	328	348	UUUUCUUCAUCUUCCUCCUCG	:: ::::::::::::::::.	AGAAGAGGAAGAUGAAGAAAG	Cleavage	1
Cluster_832	UUUUCUUCAUCUUCCUCCUCG	21	Medtr5g045370.1	| ninja-family protein AFP1 | HC | chr5:19912802-19918237 | 20130731	1.5	-1	1	21	138	158	UUUUCUUCAUCUUCCUCCUCG	:: :::::::::::::::.:	AGAAGAGGAAGAUGAAGAAGA	Cleavage	1
Cluster_832	UUUUCUUCAUCUUCCUCCUCG	21	Medtr1g083860.1	| DUF1645 family protein | HC | chr1:37352030-37354647 | 20130731	1.5	-1	1	21	426	446	UUUUCUUCAUCUUCCUCCUCG	::::: ::::::::::::.:	AGAGGAAGAAGAUGAAGAAGA	Cleavage	1
Cluster_832	UUUUCUUCAUCUUCCUCCUCG	21	Medtr7g015190.3	| NLI interacting factor-like phosphatase | LC | chr7:4609245-4604070 | 20130731	1.5	-1	1	21	238	258	UUUUCUUCAUCUUCCUCCUCG	::::: ::::::::::::.:	AGAGGAAGAAGAUGAAGAAGA	Cleavage	1
Cluster_832	UUUUCUUCAUCUUCCUCCUCG	21	Medtr7g015190.4	| NLI interacting factor-like phosphatase | LC | chr7:4609231-4604070 | 20130731	1.5	-1	1	21	224	244	UUUUCUUCAUCUUCCUCCUCG	::::: ::::::::::::.:	AGAGGAAGAAGAUGAAGAAGA	Cleavage	1
Cluster_832	UUUUCUUCAUCUUCCUCCUCG	21	Medtr7g015190.2	| NLI interacting factor-like phosphatase | LC | chr7:4609245-4604070 | 20130731	1.5	-1	1	21	238	258	UUUUCUUCAUCUUCCUCCUCG	::::: ::::::::::::.:	AGAGGAAGAAGAUGAAGAAGA	Cleavage	1
Cluster_832	UUUUCUUCAUCUUCCUCCUCG	21	Medtr3g023230.1	| hypothetical protein | LC | chr3:7026649-7022204 | 20130731	1.5	-1	1	21	450	470	UUUUCUUCAUCUUCCUCCUCG	::::: :::::::::::::.	GGAGGAAGAAGAUGAAGAAAG	Cleavage	1
Cluster_832	UUUUCUUCAUCUUCCUCCUCG	21	Medtr1g069865.1	| hypothetical protein | LC | chr1:30553406-30548825 | 20130731	1.5	-1	1	21	495	515	UUUUCUUCAUCUUCCUCCUCG	:.::: ::::::::::::::	GGGGGAAGAAGAUGAAGAAAA	Cleavage	1
Cluster_832	UUUUCUUCAUCUUCCUCCUCG	21	Medtr1g007920.1	| IQ calmodulin-binding motif protein | HC | chr1:627735-623232 | 20130731	1.5	-1	1	21	836	856	UUUUCUUCAUCUUCCUCCUCG	::::::::::::::::.:	AAUGGAGGAAGAUGAAGAAGA	Cleavage	1
Cluster_832	UUUUCUUCAUCUUCCUCCUCG	21	Medtr1g007920.2	| IQ calmodulin-binding motif protein | HC | chr1:627150-623265 | 20130731	1.5	-1	1	21	510	530	UUUUCUUCAUCUUCCUCCUCG	::::::::::::::::.:	AAUGGAGGAAGAUGAAGAAGA	Cleavage	1
Cluster_832	UUUUCUUCAUCUUCCUCCUCG	21	Medtr1g103400.2	| vicilin 47 kDa protein | HC | chr1:46807938-46810830 | 20130731	1.5	-1	1	21	250	270	UUUUCUUCAUCUUCCUCCUCG	.::::::::::::.:::.:	AAGGGAGGAAGAUGAGGAAGA	Cleavage	1
Cluster_832	UUUUCUUCAUCUUCCUCCUCG	21	Medtr1g103400.1	| vicilin 47 kDa protein | HC | chr1:46807938-46810830 | 20130731	1.5	-1	1	21	250	270	UUUUCUUCAUCUUCCUCCUCG	.::::::::::::.:::.:	AAGGGAGGAAGAUGAGGAAGA	Cleavage	1
Cluster_832	UUUUCUUCAUCUUCCUCCUCG	21	Medtr7g007890.1	| apoptosis antagonizing transcription factor | HC | chr7:1740066-1747241 | 20130731	1.5	-1	1	21	280	300	UUUUCUUCAUCUUCCUCCUCG	::::::::::::.:::..:	GAAGGAGGAAGAUGGAGAGGA	Cleavage	1
Cluster_832	UUUUCUUCAUCUUCCUCCUCG	21	Medtr3g113110.1	| ATP-binding microtubule motor family protein | LC | chr3:52843767-52851675 | 20130731	1.5	-1	1	21	4872	4892	UUUUCUUCAUCUUCCUCCUCG	:::: :.::::::::::::	GAAGGAAGGAGAUGAAGAAAA	Cleavage	1
Cluster_861	UAAACAAUAGUCUGAGACAAU	21	Medtr4g124670.3	| CAAX amino terminal protease family protein | HC | chr4:51674518-51657668 | 20130731	1.5	-1	1	21	6934	6954	UAAACAAUAGUCUGAGACAAU	.::::.::::.::.:::::::	GUUGUUUCAGGCUGUUGUUUA	Cleavage	1
Cluster_861	UAAACAAUAGUCUGAGACAAU	21	Medtr4g124670.1	| CAAX amino terminal protease family protein | HC | chr4:51674521-51657732 | 20130731	1.5	-1	1	21	6666	6686	UAAACAAUAGUCUGAGACAAU	.::::.::::.::.:::::::	GUUGUUUCAGGCUGUUGUUUA	Cleavage	1
Cluster_861	UAAACAAUAGUCUGAGACAAU	21	Medtr4g124670.2	| CAAX amino terminal protease family protein | HC | chr4:51674292-51657668 | 20130731	1.5	-1	1	21	6487	6507	UAAACAAUAGUCUGAGACAAU	.::::.::::.::.:::::::	GUUGUUUCAGGCUGUUGUUUA	Cleavage	1
Cluster_861	UAAACAAUAGUCUGAGACAAU	21	Medtr4g124670.4	| CAAX amino terminal protease family protein | HC | chr4:51674521-51657619 | 20130731	1.5	-1	1	21	6513	6533	UAAACAAUAGUCUGAGACAAU	.::::.::::.::.:::::::	GUUGUUUCAGGCUGUUGUUUA	Cleavage	1
Cluster_875	UCUCCUAACAUACUGUACACCUC	23	Medtr4g063940.1	| kinase 1B | HC | chr4:23827198-23830027 | 20130731	1.5	-1	1	23	397	419	UCUCCUAACAUACUGUACACCUC	::: :::::.::::::::::	CGUGUGGACAGUGUGUUAGGAGA	Cleavage	1
Cluster_875	UCUCCUAACAUACUGUACACCUC	23	Medtr4g063940.2	| kinase 1B | HC | chr4:23827399-23830027 | 20130731	1.5	-1	1	23	340	362	UCUCCUAACAUACUGUACACCUC	::: :::::.::::::::::	CGUGUGGACAGUGUGUUAGGAGA	Cleavage	1
Cluster_887	UUUUCUUAUGUUUGGUGGAGGA	22	Medtr8g471170.1	| Copia-like polyprotein/retrotransposon, putative | LC | chr8:28772839-28771828 | 20130731	1.5	-1	1	22	130	151	UUUUCUUAUGUUUGGUGGAGGA	.:::::.::::.::.::::::	CUCUCCAUCAAAUAUGAGAAAA	Cleavage	1
Cluster_887	UUUUCUUAUGUUUGGUGGAGGA	22	Medtr4g105590.3	| Mpp10 protein | HC | chr4:43839987-43834079 | 20130731	1.5	-1	1	22	920	941	UUUUCUUAUGUUUGGUGGAGGA	::::::::::: :::::::	GAAUCCACCAAACAGAAGAAAA	Cleavage	1
Cluster_887	UUUUCUUAUGUUUGGUGGAGGA	22	Medtr4g105590.1	| Mpp10 protein | HC | chr4:43840004-43834079 | 20130731	1.5	-1	1	22	937	958	UUUUCUUAUGUUUGGUGGAGGA	::::::::::: :::::::	GAAUCCACCAAACAGAAGAAAA	Cleavage	1
Cluster_906	UCAAGAACAGGACUGCGCACAUGCC	25	Medtr6g027180.1	| RNA polymerase II-binding domain protein | HC | chr6:9201234-9212785 | 20130731	1.5	-1	1	25	2057	2081	UCAAGAACAGGACUGCGCACAUGCC	::::::.:..:::::::::::::	UUCAUGUGUGUGGUCCUGUUCUUGA	Cleavage	1
Cluster_906	UCAAGAACAGGACUGCGCACAUGCC	25	Medtr6g027180.2	| RNA polymerase II-binding domain protein | HC | chr6:9202019-9212786 | 20130731	1.5	-1	1	25	2735	2759	UCAAGAACAGGACUGCGCACAUGCC	::::::.:..:::::::::::::	UUCAUGUGUGUGGUCCUGUUCUUGA	Cleavage	1
Cluster_94	UCGCCAUCUUUUUCCAAAAA	20	Medtr4g017485.1	| hypothetical protein | HC | chr4:5464235-5463564 | 20130731	1.5	-1	1	20	523	542	UCGCCAUCUUUUUCCAAAAA	::::::::::.:.:::.::	GUUUUGGAAAAGGGUGGUGA	Cleavage	1
Cluster_947	UGAACAAGUUCAGAUCCGGCCU	22	Medtr4g094270.1	| 26S proteasome regulatory particle triple-A ATPase protein | HC | chr4:37587742-37582244 | 20130731	1.5	-1	1	22	833	854	UGAACAAGUUCAGAUCCGGCCU	: :.:: ::::::::::::::	UGUCUGGUUCUGAACUUGUUCA	Cleavage	1
Cluster_959	UUGCCAUGUAGUCCUUGAAGGAGA	24	Medtr6g012500.1	| pollen allergen protein | LC | chr6:3804518-3803334 | 20130731	1.5	-1	1	24	655	678	UUGCCAUGUAGUCCUUGAAGGAGA	::::::::::: :::::::	AAAGGUUCAAGGACUAGAUGGCAA	Cleavage	1
Cluster_959	UUGCCAUGUAGUCCUUGAAGGAGA	24	Medtr6g012520.1	| expansin A10 | HC | chr6:3815849-3813982 | 20130731	1.5	-1	1	24	541	564	UUGCCAUGUAGUCCUUGAAGGAGA	::::::::::: :::::::	AAAGGUUCAAGGACUAGAUGGCAA	Cleavage	1
Cluster_1000	UAAUCAAACCAUACCAUCAGCACC	24	Medtr5g044770.1	| eukaryotic aspartyl protease family protein | LC | chr5:19650051-19648695 | 20130731	2	-1	1	24	1211	1234	UAAUCAAACCAUACCAUCAGCACC	: ::::::::::.::::::: :::	GUUGCUGAUGGUGUGGUUUGCUUA	Cleavage	1
Cluster_104	UGUUCUUAAAGGUGGUAACUUCGC	24	Medtr4g036240.2	| replication factor-A carboxy-terminal domain protein | HC | chr4:11830210-11833873 | 20130731	2	-1	1	24	790	813	UGUUCUUAAAGGUGGUAACUUCGC	.::.: :::..::::::::::::	UUGAGGGUACUGCCUUUAAGAACA	Cleavage	1
Cluster_104	UGUUCUUAAAGGUGGUAACUUCGC	24	Medtr4g036240.3	| replication factor-A carboxy-terminal domain protein | HC | chr4:11830210-11833873 | 20130731	2	-1	1	24	522	545	UGUUCUUAAAGGUGGUAACUUCGC	.::.: :::..::::::::::::	UUGAGGGUACUGCCUUUAAGAACA	Cleavage	1
Cluster_104	UGUUCUUAAAGGUGGUAACUUCGC	24	Medtr4g036240.1	| replication factor-A carboxy-terminal domain protein | HC | chr4:11830642-11833873 | 20130731	2	-1	1	24	698	721	UGUUCUUAAAGGUGGUAACUUCGC	.::.: :::..::::::::::::	UUGAGGGUACUGCCUUUAAGAACA	Cleavage	1
Cluster_104	UGUUCUUAAAGGUGGUAACUUCGC	24	Medtr3g056270.1	| replication factor-A carboxy-terminal domain protein | HC | chr3:22409504-22413525 | 20130731	2	-1	1	24	1175	1198	UGUUCUUAAAGGUGGUAACUUCGC	.::.: :::..::::::::::::	CUGAGGGUACUGCCUUUAAGAACA	Cleavage	1
Cluster_1054	UUUUAUUAUGUUUGGUGGAGG	21	Medtr7g072330.1	| regulatory-associated protein of TOR protein | HC | chr7:26871392-26857318 | 20130731	2	-1	1	21	652	672	UUUUAUUAUGUUUGGUGGAGG	:::::::.:..:::::::.	GAUCCACCAGAUGUAAUAAAG	Cleavage	1
Cluster_1054	UUUUAUUAUGUUUGGUGGAGG	21	Medtr1g037010.2	| NBS-LRR type disease resistance protein | LC | chr1:13607004-13616185 | 20130731	2	-1	1	21	4504	4524	UUUUAUUAUGUUUGGUGGAGG	..::::.::::..::::.:::	UUUCCAUCAAAUGUAAUGAAA	Cleavage	1
Cluster_1054	UUUUAUUAUGUUUGGUGGAGG	21	Medtr1g037010.3	| NBS-LRR type disease resistance protein | LC | chr1:13607004-13616185 | 20130731	2	-1	1	21	4504	4524	UUUUAUUAUGUUUGGUGGAGG	..::::.::::..::::.:::	UUUCCAUCAAAUGUAAUGAAA	Cleavage	1
Cluster_1054	UUUUAUUAUGUUUGGUGGAGG	21	Medtr4g127130.2	| choline monooxygenase | HC | chr4:52734192-52738899 | 20130731	2	-1	1	21	1634	1654	UUUUAUUAUGUUUGGUGGAGG	..:: :.:::::::::::::.	UUUCAAUCAAACAUAAUAAAG	Cleavage	1
Cluster_1054	UUUUAUUAUGUUUGGUGGAGG	21	Medtr4g127130.1	| choline monooxygenase | HC | chr4:52734192-52738891 | 20130731	2	-1	1	21	1500	1520	UUUUAUUAUGUUUGGUGGAGG	..:: :.:::::::::::::.	UUUCAAUCAAACAUAAUAAAG	Cleavage	1
Cluster_1054	UUUUAUUAUGUUUGGUGGAGG	21	Medtr1g037010.1	| NBS-LRR type disease resistance protein | LC | chr1:13607004-13616185 | 20130731	2	-1	1	21	4504	4524	UUUUAUUAUGUUUGGUGGAGG	..::::.::::..::::.:::	UUUCCAUCAAAUGUAAUGAAA	Cleavage	1
Cluster_1054	UUUUAUUAUGUUUGGUGGAGG	21	Medtr7g072330.2	| regulatory-associated protein of TOR protein | HC | chr7:26871392-26857318 | 20130731	2	-1	1	21	652	672	UUUUAUUAUGUUUGGUGGAGG	:::::::.:..:::::::.	GAUCCACCAGAUGUAAUAAAG	Cleavage	1
Cluster_1058	AAGGAAGAUAACAAGGAGAUG	21	Medtr1g099640.1	| metal ion-binding protein, putative | HC | chr1:45010113-45008712 | 20130731	2	-1	1	21	627	647	AAGGAAGAUAACAAGGAGAUG	: :::.: :::::::::.:::	CUUCUUCAUGUUAUCUUUCUU	Cleavage	1
Cluster_1058	AAGGAAGAUAACAAGGAGAUG	21	Medtr1g105840.1	| cysteine-rich receptor-kinase-like protein | HC | chr1:47772789-47775964 | 20130731	2	-1	1	21	14	34	AAGGAAGAUAACAAGGAGAUG	: :.::.::::::::::..::	CCUUUCUUUGUUAUCUUUUUU	Cleavage	1
Cluster_1058	AAGGAAGAUAACAAGGAGAUG	21	Medtr3g106100.1	| nucleic acid-binding protein, putative | HC | chr3:48971316-48964581 | 20130731	2	-1	1	21	118	138	AAGGAAGAUAACAAGGAGAUG	:.::: ::::::.::::::	GUUUUCCCUGUUAUUUUCCUU	Cleavage	1
Cluster_1058	AAGGAAGAUAACAAGGAGAUG	21	Medtr4g083620.1	| E3 ubiquitin-protein ligase LIN-like protein, putative | HC | chr4:32538813-32540283 | 20130731	2	-1	1	21	29	49	AAGGAAGAUAACAAGGAGAUG	: ::::.::::::::::: ::	CUUCUCUUUGUUAUCUUCAUU	Cleavage	1
Cluster_1058	AAGGAAGAUAACAAGGAGAUG	21	Medtr1g099640.2	| metal ion-binding protein, putative | HC | chr1:45009837-45008712 | 20130731	2	-1	1	21	680	700	AAGGAAGAUAACAAGGAGAUG	: :::.: :::::::::.:::	CUUCUUCAUGUUAUCUUUCUU	Cleavage	1
Cluster_1058	AAGGAAGAUAACAAGGAGAUG	21	Medtr6g478190.1	| hsp20/alpha crystallin family protein | HC | chr6:29070474-29068817 | 20130731	2	-1	1	21	730	750	AAGGAAGAUAACAAGGAGAUG	::.: ::::::::::::.::	AAUUUGCUUGUUAUCUUCUUU	Cleavage	1
Cluster_106	ACGUCCAUAUCAAAAGGUUGAU	22	Medtr1g046010.1	| hypothetical protein | HC | chr1:17326085-17325215 | 20130731	2	-1	1	22	161	182	ACGUCCAUAUCAAAAGGUUGAU	::.::::::::::::.::	GAGUACUUUUUGAUAUGGAUGU	Cleavage	1
Cluster_1065	UCAGAUAAUCCGGAUAGAAACCG	23	Medtr4g127380.1	| poly(rC)-binding-like protein | HC | chr4:52864244-52858917 | 20130731	2	-1	1	23	467	489	UCAGAUAAUCCGGAUAGAAACCG	: ::::::::::::::::	AAACGUGUAUCCGGAUUAUCUGA	Cleavage	1
Cluster_1065	UCAGAUAAUCCGGAUAGAAACCG	23	Medtr2g080280.1	| hypothetical protein | LC | chr2:33887397-33892802 | 20130731	2	-1	1	23	460	482	UCAGAUAAUCCGGAUAGAAACCG	::: ::.::::::::::.:::	AAGUUGCUGUCCGGAUUAUUUGA	Cleavage	1
Cluster_1066	AUAUGGUAAGAAGGAUCUUGGUG	23	Medtr1g107455.1	| UDP-D-apiose/UDP-D-xylose synthase | HC | chr1:48752813-48754015 | 20130731	2	-1	1	23	544	566	AUAUGGUAAGAAGGAUCUUGGUG	:..::::::::: :::::.::::	CGUCAAGAUCCUGCUUACUAUAU	Translation	1
Cluster_1109	UAACAAUAUGUAGUAACUGUGACC	24	Medtr2g007840.2	| COP9 signalosome complex subunit 8 | HC | chr2:1159794-1164110 | 20130731	2	-1	1	24	1082	1105	UAACAAUAUGUAGUAACUGUGACC	: :::::::::.::::: :::	AAACCCAGUUACUAUAUAUUCUUA	Cleavage	1
Cluster_1109	UAACAAUAUGUAGUAACUGUGACC	24	Medtr3g115100.7	| UDP-N-acetylglucosamine transferase subunit alg13 | HC | chr3:53788128-53793874 | 20130731	2	-1	1	24	189	212	UAACAAUAUGUAGUAACUGUGACC	..: :::.::.::::::::::	GACUGCUGUUGCUGCAUAUUGUUA	Cleavage	1
Cluster_1109	UAACAAUAUGUAGUAACUGUGACC	24	Medtr3g115100.4	| UDP-N-acetylglucosamine transferase subunit alg13 | HC | chr3:53788201-53793874 | 20130731	2	-1	1	24	116	139	UAACAAUAUGUAGUAACUGUGACC	..: :::.::.::::::::::	GACUGCUGUUGCUGCAUAUUGUUA	Cleavage	1
Cluster_1109	UAACAAUAUGUAGUAACUGUGACC	24	Medtr2g007840.1	| COP9 signalosome complex subunit 8 | HC | chr2:1159794-1164110 | 20130731	2	-1	1	24	1063	1086	UAACAAUAUGUAGUAACUGUGACC	: :::::::::.::::: :::	AAACCCAGUUACUAUAUAUUCUUA	Cleavage	1
Cluster_1117	UUUCGACUUUGGGAAGCUUCAAGU	24	Medtr4g124800.1	| flavin containing monooxygenase family protein | HC | chr4:51731630-51728451 | 20130731	2	-1	1	24	1355	1378	UUUCGACUUUGGGAAGCUUCAAGU	: :: :::::::: :::::.::::	AGUUCAAGCUUCCAAAAGUUGAAA	Translation	1
Cluster_1117	UUUCGACUUUGGGAAGCUUCAAGU	24	Medtr3g452530.1	| hypothetical protein | LC | chr3:19216506-19211445 | 20130731	2	-1	1	24	1826	1849	UUUCGACUUUGGGAAGCUUCAAGU	:::.::::..::::.::::	CUAACAAGUUUCCUGAAGUUGAAA	Cleavage	1
Cluster_1129	UACCGGAACCAAUUUCUUGAACGU	24	Medtr6g004240.1	| lisH domain and HEAT repeat KIAA1468-like protein | HC | chr6:200836-208064 | 20130731	2	-1	1	24	1936	1959	UACCGGAACCAAUUUCUUGAACGU	:: :::::.:::::::::::: :	ACUCUCAAGGAAUUGGUUCCGGCA	Cleavage	1
Cluster_1131	UAAAUUCAGGAUGAUGAGAUAACC	24	Medtr7g006570.2	| FKBP-type peptidyl-prolyl cis-trans isomerase | HC | chr7:752211-756734 | 20130731	2	-1	1	24	867	890	UAAAUUCAGGAUGAUGAGAUAACC	::::: ::::::::::::	AUUCUUCUCAACAUCCUGAAUUUC	Cleavage	1
Cluster_1142	AAAGGAUUGAACUGGUCAA	19	Medtr5g068580.3	| vacuolar iron transporter-like protein | HC | chr5:29042005-29036788 | 20130731	2	-1	1	19	1551	1569	AAAGGAUUGAACUGGUCAA	: ::::::::::::::::	AUCACCAGUUCAAUCCUUU	Cleavage	1
Cluster_1142	AAAGGAUUGAACUGGUCAA	19	Medtr5g068580.2	| vacuolar iron transporter-like protein | HC | chr5:29042005-29036870 | 20130731	2	-1	1	19	1551	1569	AAAGGAUUGAACUGGUCAA	: ::::::::::::::::	AUCACCAGUUCAAUCCUUU	Cleavage	1
Cluster_1142	AAAGGAUUGAACUGGUCAA	19	Medtr5g068580.1	| vacuolar iron transporter-like protein | HC | chr5:29043281-29036788 | 20130731	2	-1	1	19	2117	2135	AAAGGAUUGAACUGGUCAA	: ::::::::::::::::	AUCACCAGUUCAAUCCUUU	Cleavage	1
Cluster_1142	AAAGGAUUGAACUGGUCAA	19	Medtr7g096150.1	| photosystem II reaction center W | HC | chr7:38559132-38558008 | 20130731	2	-1	1	19	871	889	AAAGGAUUGAACUGGUCAA	:::. :::::::.::::::	UUGGACAGUUCAGUCCUUU	Cleavage	1
Cluster_1183	UUGAUGUAAAACUUUAACUUGGCC	24	Medtr1g014340.2	| PPR containing plant-like protein | HC | chr1:3000992-3003085 | 20130731	2	-1	1	24	58	81	UUGAUGUAAAACUUUAACUUGGCC	:::: :::::::::::::::	AAGCAAGGGAAAGUUUUACAUCAA	Cleavage	1
Cluster_1183	UUGAUGUAAAACUUUAACUUGGCC	24	Medtr4g093870.1	| 5-oxoprolinase | HC | chr4:37198426-37202960 | 20130731	2	-1	1	24	229	252	UUGAUGUAAAACUUUAACUUGGCC	:::::::.:::::..:::.:	AGGGAAGUUAAGGUUUUGUAUCGA	Cleavage	1
Cluster_1183	UUGAUGUAAAACUUUAACUUGGCC	24	Medtr1g070080.1	| 2OG-Fe(II) oxygenase family oxidoreductase | LC | chr1:30742311-30737607 | 20130731	2	-1	1	24	2139	2162	UUGAUGUAAAACUUUAACUUGGCC	.:: ::::::::::::::::	AAAUAAAAUAAAGUUUUACAUCAA	Cleavage	1
Cluster_1183	UUGAUGUAAAACUUUAACUUGGCC	24	Medtr3g111730.1	| DUF4091 domain protein | HC | chr3:52268088-52257086 | 20130731	2	-1	1	24	2908	2931	UUGAUGUAAAACUUUAACUUGGCC	: ::::.:::::.::::::	AUUAUAUUUAAGGUUUUGCAUCAA	Cleavage	1
Cluster_1183	UUGAUGUAAAACUUUAACUUGGCC	24	Medtr3g111730.2	| DUF4091 domain protein | HC | chr3:52268088-52257086 | 20130731	2	-1	1	24	2897	2920	UUGAUGUAAAACUUUAACUUGGCC	: ::::.:::::.::::::	AUUAUAUUUAAGGUUUUGCAUCAA	Cleavage	1
Cluster_1183	UUGAUGUAAAACUUUAACUUGGCC	24	Medtr4g078600.1	| O-acyltransferase WSD1-like protein | HC | chr4:30229415-30225178 | 20130731	2	-1	1	24	8	31	UUGAUGUAAAACUUUAACUUGGCC	:.: ::::.:::: :::::::::	UGUCUAGUUGAAGUGUUACAUCAA	Translation	1
Cluster_1183	UUGAUGUAAAACUUUAACUUGGCC	24	Medtr1g014340.1	| PPR containing plant-like protein | HC | chr1:3000992-3003085 | 20130731	2	-1	1	24	58	81	UUGAUGUAAAACUUUAACUUGGCC	:::: :::::::::::::::	AAGCAAGGGAAAGUUUUACAUCAA	Cleavage	1
Cluster_1184	UAAUCAUUUCAAGGCACUG	19	Medtr8g077600.1	| AP-1 complex subunit sigma-like protein | HC | chr8:33011642-33006705 | 20130731	2	-1	1	19	983	1001	UAAUCAUUUCAAGGCACUG	:: ::::::::::::.::.	CAUUGCCUUGAAAUGGUUG	Cleavage	1
Cluster_1185	AGGAUUAAAGUUAAGUAGGUUUGCU	25	Medtr8g061280.1	| 26S proteasome non-ATPase regulatory subunit 5 | HC | chr8:21093447-21073906 | 20130731	2	-1	1	25	1922	1946	AGGAUUAAAGUUAAGUAGGUUUGCU	:: ::::.::::.::::::..:	UUAAACCCUAUUUAAUUUUAAUUUU	Cleavage	1
Cluster_1187	UAAGAUUUGUAGGCGCGUUCCGC	23	Medtr5g005840.1	| chromatin remodeling factor, putative | HC | chr5:644652-653059 | 20130731	2	-1	1	23	102	124	UAAGAUUUGUAGGCGCGUUCCGC	:::::::.:::::: ::::	CUCAAACGCGCUUACAAAGCUUA	Cleavage	1
Cluster_1193	UGAGGUUGAACUUGAGGCAUGG	22	Medtr2g104400.1	| transcription cofactor, putative | HC | chr2:44970630-44960684 | 20130731	2	-1	1	22	1571	1592	UGAGGUUGAACUUGAGGCAUGG	::::: ::.::::::.::::	UGAUGCCACAGGUUCAAUCUCA	Cleavage	1
Cluster_1193	UGAGGUUGAACUUGAGGCAUGG	22	Medtr7g020800.2	| integral membrane HRF1 family protein | HC | chr7:6477697-6482396 | 20130731	2	-1	1	22	418	439	UGAGGUUGAACUUGAGGCAUGG	.:::::::: ::::.:::::	GGGUGCCUCAAUUUCAGCCUCA	Translation	1
Cluster_1193	UGAGGUUGAACUUGAGGCAUGG	22	Medtr5g008280.1	| zinc finger-like protein | LC | chr5:1724313-1725476 | 20130731	2	-1	1	22	747	768	UGAGGUUGAACUUGAGGCAUGG	:::.:::::::::: ::::	UGUUGCUUCAAGUUCAAACUCA	Cleavage	1
Cluster_1193	UGAGGUUGAACUUGAGGCAUGG	22	Medtr2g104400.2	| transcription cofactor, putative | HC | chr2:44969382-44960684 | 20130731	2	-1	1	22	1834	1855	UGAGGUUGAACUUGAGGCAUGG	::::: ::.::::::.::::	UGAUGCCACAGGUUCAAUCUCA	Cleavage	1
Cluster_1193	UGAGGUUGAACUUGAGGCAUGG	22	Medtr7g020800.1	| integral membrane HRF1 family protein | HC | chr7:6477697-6482396 | 20130731	2	-1	1	22	176	197	UGAGGUUGAACUUGAGGCAUGG	.:::::::: ::::.:::::	GGGUGCCUCAAUUUCAGCCUCA	Translation	1
Cluster_1194	AGAGGACUCAUGAAUCAAUUCG	22	Medtr7g094300.1	| transmembrane protein, putative | LC | chr7:37533000-37533575 | 20130731	2	-1	1	22	439	460	AGAGGACUCAUGAAUCAAUUCG	::: ::::.:::.:::::::	GCAAUGGAUUUAUGGGUCCUCU	Cleavage	1
Cluster_1196	UCGGAUGUUGUAUUGGAAAUGUC	23	Medtr2g080220.1	| malectin/receptor-like kinase family protein | HC | chr2:33870337-33873745 | 20130731	2	-1	1	23	1422	1444	UCGGAUGUUGUAUUGGAAAUGUC	..::::::::.::::::: ::	UUUGUUUCCAAUGCAACAUCGGA	Cleavage	1
Cluster_1197	UCCAAGGAUUUAUAGAACACCU	22	Medtr5g085880.1	| FAM91A1-like protein | HC | chr5:37121984-37115509 | 20130731	2	-1	1	22	1891	1912	UCCAAGGAUUUAUAGAACACCU	: ::::::.:.::::::::	UAUUCUUCUAUGAGUCCUUGGA	Cleavage	1
Cluster_1199	UAGUGAAUGAUCUUGGACU	19	Medtr2g050100.1	| hypothetical protein | HC | chr2:23007611-23008557 | 20130731	2	-1	1	19	464	482	UAGUGAAUGAUCUUGGACU	: ::.:.::::::::::::	AAUCUAGGAUCAUUCACUA	Cleavage	1
Cluster_1200	UGAGGUACGAACUUUUAACAUGUU	24	Medtr4g129860.1	| metal-dependent phosphohydrolase | HC | chr4:54136556-54144304 | 20130731	2	-1	1	24	1016	1039	UGAGGUACGAACUUUUAACAUGUU	:::::::::.:::.::::	AUUCCCUUAAAAGUUUGUAUCUCA	Cleavage	1
Cluster_1211	CAAAAGAGAAUCAGACAUGAAC	22	Medtr7g117565.3	| exportin-T-like protein | HC | chr7:48740783-48719666 | 20130731	2	-1	1	22	2250	2271	CAAAAGAGAAUCAGACAUGAAC	:::::::.::.:::::::	GCAAAUGUCUGGUUUUCUUUUG	Cleavage	1
Cluster_1211	CAAAAGAGAAUCAGACAUGAAC	22	Medtr7g117565.2	| exportin-T-like protein | HC | chr7:48740783-48719666 | 20130731	2	-1	1	22	2250	2271	CAAAAGAGAAUCAGACAUGAAC	:::::::.::.:::::::	GCAAAUGUCUGGUUUUCUUUUG	Cleavage	1
Cluster_1211	CAAAAGAGAAUCAGACAUGAAC	22	Medtr7g117565.1	| exportin-T-like protein | HC | chr7:48740783-48719666 | 20130731	2	-1	1	22	2250	2271	CAAAAGAGAAUCAGACAUGAAC	:::::::.::.:::::::	GCAAAUGUCUGGUUUUCUUUUG	Cleavage	1
Cluster_1212	UAAAUGAUCAGCGAGGAUUUGC	22	Medtr4g130490.4	| DUF566 family protein | HC | chr4:54367429-54372849 | 20130731	2	-1	1	22	190	211	UAAAUGAUCAGCGAGGAUUUGC	::::.:::::: :::::::	GAUAAUCUUCGCUGUUCAUUUA	Cleavage	1
Cluster_1212	UAAAUGAUCAGCGAGGAUUUGC	22	Medtr4g130490.2	| DUF566 family protein | HC | chr4:54367429-54375521 | 20130731	2	-1	1	22	190	211	UAAAUGAUCAGCGAGGAUUUGC	::::.:::::: :::::::	GAUAAUCUUCGCUGUUCAUUUA	Cleavage	1
Cluster_1212	UAAAUGAUCAGCGAGGAUUUGC	22	Medtr4g130490.3	| DUF566 family protein | HC | chr4:54368906-54375521 | 20130731	2	-1	1	22	309	330	UAAAUGAUCAGCGAGGAUUUGC	::::.:::::: :::::::	GAUAAUCUUCGCUGUUCAUUUA	Cleavage	1
Cluster_1212	UAAAUGAUCAGCGAGGAUUUGC	22	Medtr4g130490.1	| DUF566 family protein | HC | chr4:54367443-54375516 | 20130731	2	-1	1	22	176	197	UAAAUGAUCAGCGAGGAUUUGC	::::.:::::: :::::::	GAUAAUCUUCGCUGUUCAUUUA	Cleavage	1
Cluster_1213	GAGGACAUAUGAAAAGUUAAUC	22	Medtr1g023770.1	| rhicadhesin receptor | HC | chr1:7663069-7661893 | 20130731	2	-1	1	22	170	191	GAGGACAUAUGAAAAGUUAAUC	: :::::::::::::: :.:::	GUUUAACUUUUCAUAUUUUCUC	Cleavage	1
Cluster_123	UAGUGAACUUUUGAAACUUGGCUC	24	Medtr2g028360.1	| elongation factor Tu GTP-binding domain protein | LC | chr2:10494432-10482310 | 20130731	2	-1	1	24	1818	1842	UAGUGAACUUUUGAAACUUG-GCUC	:::. :::::::::::::::.: ::	GAGUGCAAGUUUCAAAAGUUUAGUA	Cleavage	1
Cluster_1275	UCCACAAUCAUCCUGGACG	19	Medtr2g064740.1	| U5 small nuclear ribonucleoprotein 200 kDa helicase | HC | chr2:29260637-29270804 | 20130731	2	-1	1	19	4078	4096	UCCACAAUCAUCCUGGACG	:::.: ::.::::::::::	CGUUCUGGGUGAUUGUGGA	Cleavage	1
Cluster_1277	UCUUAGGAUCAUGAAAUUUUUCA	23	Medtr3g110058.1	| structural maintenance of chromosomes protein | HC | chr3:50931665-50924711 | 20130731	2	-1	1	23	261	283	UCUUAGGAUCAUGAAAUUUUUCA	::.::::: ::::::::.:.:::	UGGAAAAUAUCAUGAUCUUGAGA	Cleavage	1
Cluster_1277	UCUUAGGAUCAUGAAAUUUUUCA	23	Medtr4g070430.4	| glucose-1-phosphate adenylyltransferase family protein | HC | chr4:26545390-26540609 | 20130731	2	-1	1	23	1561	1583	UCUUAGGAUCAUGAAAUUUUUCA	::::::.::::::: ::::	GUUCAAAUUUUAUGAUCCCAAGA	Cleavage	1
Cluster_1277	UCUUAGGAUCAUGAAAUUUUUCA	23	Medtr4g070430.1	| glucose-1-phosphate adenylyltransferase family protein | HC | chr4:26545426-26540606 | 20130731	2	-1	1	23	1597	1619	UCUUAGGAUCAUGAAAUUUUUCA	::::::.::::::: ::::	GUUCAAAUUUUAUGAUCCCAAGA	Cleavage	1
Cluster_1277	UCUUAGGAUCAUGAAAUUUUUCA	23	Medtr4g070430.5	| glucose-1-phosphate adenylyltransferase family protein | HC | chr4:26545419-26540606 | 20130731	2	-1	1	23	1696	1718	UCUUAGGAUCAUGAAAUUUUUCA	::::::.::::::: ::::	GUUCAAAUUUUAUGAUCCCAAGA	Cleavage	1
Cluster_1277	UCUUAGGAUCAUGAAAUUUUUCA	23	Medtr4g070430.3	| glucose-1-phosphate adenylyltransferase family protein | HC | chr4:26545305-26540639 | 20130731	2	-1	1	23	1434	1456	UCUUAGGAUCAUGAAAUUUUUCA	::::::.::::::: ::::	GUUCAAAUUUUAUGAUCCCAAGA	Cleavage	1
Cluster_1277	UCUUAGGAUCAUGAAAUUUUUCA	23	Medtr4g070430.2	| glucose-1-phosphate adenylyltransferase family protein | HC | chr4:26545390-26540609 | 20130731	2	-1	1	23	1667	1689	UCUUAGGAUCAUGAAAUUUUUCA	::::::.::::::: ::::	GUUCAAAUUUUAUGAUCCCAAGA	Cleavage	1
Cluster_1277	UCUUAGGAUCAUGAAAUUUUUCA	23	Medtr7g491190.1	| NBS-LRR disease resistance protein | LC | chr7:35982904-35978998 | 20130731	2	-1	1	23	2271	2293	UCUUAGGAUCAUGAAAUUUUUCA	::::::::::: :::::.:::::	UGAAAAAUUUCUUGAUCUUAAGA	Cleavage	1
Cluster_1277	UCUUAGGAUCAUGAAAUUUUUCA	23	Medtr7g091200.1	| NBS-LRR disease resistance protein | LC | chr7:36004253-36000732 | 20130731	2	-1	1	23	2265	2287	UCUUAGGAUCAUGAAAUUUUUCA	::::::::::: :::::.:::::	UGAAAAAUUUCUUGAUCUUAAGA	Cleavage	1
Cluster_1278	UCACGGAGAGAACUUUGUGGCCU	23	Medtr3g082870.1	| ankyrin repeat and BTB/POZ domain protein | HC | chr3:37401116-37406578 | 20130731	2	-1	1	23	429	451	UCACGGAGAGAACUUUGUGGCCU	:...::.::::::::.:::::	CCGUUGCAGAGUUCUCUUCGUGA	Cleavage	1
Cluster_1278	UCACGGAGAGAACUUUGUGGCCU	23	Medtr3g082870.2	| ankyrin repeat and BTB/POZ domain protein | HC | chr3:37401116-37406478 | 20130731	2	-1	1	23	429	451	UCACGGAGAGAACUUUGUGGCCU	:...::.::::::::.:::::	CCGUUGCAGAGUUCUCUUCGUGA	Cleavage	1
Cluster_128	UUGUAUGGAUCAUCAUUUAGUUGA	24	Medtr4g036530.1	| Nodule Cysteine-Rich (NCR) secreted peptide related | HC | chr4:13162512-13162160 | 20130731	2	-1	1	24	93	116	UUGUAUGGAUCAUCAUUUAGUUGA	.: :..:: :::::::::::::	GAGAGUGGAUCAUGAUCCAUACAA	Cleavage	1
Cluster_1286	UUGAUGUCAAAUGAUGAUG	19	Medtr4g026030.1	| cytochrome P450 family 71 protein | HC | chr4:8952646-8955502 | 20130731	2	-1	1	19	383	401	UUGAUGUCAAAUGAUGAUG	:::. ::::::::.:::::	CAUUUUCAUUUGAUAUCAA	Cleavage	1
Cluster_129	UUUUUUGGCACGUUGGAAGAACC	23	Medtr8g075810.2	| apurinic/apyrimidinic endonuclease | HC | chr8:32057216-32050015 | 20130731	2	-1	1	23	84	106	UUUUUUGGCACGUUGGAAGAACC	.::::::.::::::::::	UACAUUUCCAAUGUGCCAAAAAU	Cleavage	1
Cluster_129	UUUUUUGGCACGUUGGAAGAACC	23	Medtr3g064280.1	| zinc finger CCCH domain protein | LC | chr3:28928317-28921679 | 20130731	2	-1	1	23	1294	1316	UUUUUUGGCACGUUGGAAGAACC	.:::.::.:::::::::.:	CGGCUUUCUAAUGUGCCAAAAGA	Cleavage	1
Cluster_1297	UGUUCAUCAGAUUGGUCUUCUGG	23	Medtr2g045000.1	| hypothetical protein | LC | chr2:19581561-19580373 | 20130731	2	-1	1	23	30	52	UGUUCAUCAGAUUGGUCUUCUGG	:::::..::.:::::.:::	CGGAAAGACUGAUUUGAUGGACA	Cleavage	1
Cluster_1297	UGUUCAUCAGAUUGGUCUUCUGG	23	Medtr1g111310.1	| BZIP family transcription factor | LC | chr1:50281639-50275098 | 20130731	2	-1	1	23	136	158	UGUUCAUCAGAUUGGUCUUCUGG	:.:..:::::::::::.::	ACUAAGGGUCAAUCUGAUGAGCA	Cleavage	2
Cluster_1297	UGUUCAUCAGAUUGGUCUUCUGG	23	Medtr1g111310.1	| BZIP family transcription factor | LC | chr1:50281639-50275098 | 20130731	2	-1	1	23	1237	1259	UGUUCAUCAGAUUGGUCUUCUGG	:.:..:::::::::::.::	ACUAAGGGUCAAUCUGAUGAGCA	Cleavage	2
Cluster_1297	UGUUCAUCAGAUUGGUCUUCUGG	23	Medtr1g111320.1	| basic leucine zipper transcription factor | LC | chr1:50290748-50288009 | 20130731	2	-1	1	23	412	434	UGUUCAUCAGAUUGGUCUUCUGG	:.:..:::::::::::.::	ACUAAGGGUCAAUCUGAUGAGCA	Cleavage	1
Cluster_1297	UGUUCAUCAGAUUGGUCUUCUGG	23	Medtr3g044820.1	| transcription factor HBP-1b(c1) protein, putative | HC | chr3:14461348-14462680 | 20130731	2	-1	1	23	109	131	UGUUCAUCAGAUUGGUCUUCUGG	:.:..:::::::::::.::	ACUAAGGGUCAAUCUGAUGAGCA	Cleavage	1
Cluster_1299	UUCGGAUGCCUUUAUUCAUGAGG	23	Medtr7g060260.1	| DUF247 domain protein | LC | chr7:21771850-21773781 | 20130731	2	-1	1	23	27	49	UUCGGAUGCCUUUAUUCAUGAGG	::::::.: ::::::::::	UUGAAUGAAUGAUGGCAUCCGAA	Translation	1
Cluster_1315	UUGGAGAAUGAGGUUCUGCCU	21	Medtr4g087925.1	| glutamate receptor 3.4 | HC | chr4:34604354-34607909 | 20130731	2	-1	1	21	1418	1438	UUGGAGAAUGAGGUUCUGCCU	:: :::::.:::::.:::::	UGGAAGAACUUCAUUUUCCAA	Cleavage	1
Cluster_1315	UUGGAGAAUGAGGUUCUGCCU	21	Medtr4g080100.1	| phospholipase A1 | HC | chr4:31047715-31045592 | 20130731	2	-1	1	21	541	561	UUGGAGAAUGAGGUUCUGCCU	:::: :::::::::::..::	UGGCAAAACCUCAUUCUUUAA	Cleavage	1
Cluster_1315	UUGGAGAAUGAGGUUCUGCCU	21	Medtr4g113990.1	| nudix family hydrolase | HC | chr4:46905004-46908463 | 20130731	2	-1	1	21	1312	1332	UUGGAGAAUGAGGUUCUGCCU	::: ::::.:::::.:::::	UGGCUGAACUUCAUUUUCCAA	Cleavage	1
Cluster_1319	UUACCUUUUCUUCUAGUUGAU	21	Medtr0259s0030.1	| hypothetical protein | LC | scaffold0259:11612-11974 | 20130731	2	-1	1	21	281	301	UUACCUUUUCUUCUAGUUGAU	: ::: ::::::::.:::::.	AACAAGUAGAAGAAGAGGUAG	Cleavage	1
Cluster_1319	UUACCUUUUCUUCUAGUUGAU	21	Medtr7g083520.1	| hypothetical protein | LC | chr7:32127281-32128225 | 20130731	2	-1	1	21	648	668	UUACCUUUUCUUCUAGUUGAU	::.::: ::::::::::::	GGCAGCUAAAAGAAAAGGUAA	Cleavage	1
Cluster_1319	UUACCUUUUCUUCUAGUUGAU	21	Medtr3g464850.1	| hypothetical protein | LC | chr3:26157185-26158237 | 20130731	2	-1	1	21	528	548	UUACCUUUUCUUCUAGUUGAU	::.::: ::::::::::::	GGCAGCUAAAAGAAAAGGUAA	Cleavage	1
Cluster_1319	UUACCUUUUCUUCUAGUUGAU	21	Medtr3g019370.1	| U3 small nucleolar IMP4-like ribonucleoprotein | HC | chr3:5435201-5441777 | 20130731	2	-1	1	21	1105	1125	UUACCUUUUCUUCUAGUUGAU	::.:::::::::::: :::	UGCAGCUAGAAGAAAAGCUAA	Cleavage	1
Cluster_1319	UUACCUUUUCUUCUAGUUGAU	21	Medtr7g072210.1	| hypothetical protein | LC | chr7:26815427-26814273 | 20130731	2	-1	1	21	852	872	UUACCUUUUCUUCUAGUUGAU	::.::: ::::::::::::	GGCAGCUAAAAGAAAAGGUAA	Cleavage	1
Cluster_1321	UGGAUUAGAGAAUUUGAAG	19	Medtr0252s0060.1	| PPR containing plant-like protein | LC | scaffold0252:20183-22041 | 20130731	2	-1	1	19	1251	1269	UGGAUUAGAGAAUUUGAAG	:::::::::.:.::::::	CUUCAAAUUUUUUAAUCCU	Cleavage	1
Cluster_1321	UGGAUUAGAGAAUUUGAAG	19	Medtr0014s0250.1	| pentatricopeptide (PPR) repeat protein | LC | scaffold0014:136046-137820 | 20130731	2	-1	1	19	841	859	UGGAUUAGAGAAUUUGAAG	:::. ::::::::::::.:	CUUUCAAUUCUCUAAUCUA	Cleavage	1
Cluster_1321	UGGAUUAGAGAAUUUGAAG	19	Medtr8g024250.1	| late embryogenesis abundant protein | HC | chr8:8894604-8893236 | 20130731	2	-1	1	19	1	19	UGGAUUAGAGAAUUUGAAG	.::::::::::::: ::::	UUUCAAAUUCUCUAUUCCA	Cleavage	1
Cluster_1322	CGGAACCAUAGUAAUUAUAAAUG	23	Medtr2g011660.1	| myb transcription factor | HC | chr2:2892991-2891380 | 20130731	2	-1	1	23	1003	1025	CGGAACCAUAGUAAUUAUAAAUG	: :::::::.::::::::.:	CUAUAAUAAUUAUUAUGGUUCUG	Cleavage	1
Cluster_133	UGUAUGCUUUCAAGUUGAU	19	Medtr3g079805.1	| DUF4283 domain protein | LC | chr3:36032019-36030611 | 20130731	2	-1	1	19	790	808	UGUAUGCUUUCAAGUUGAU	:::::: ::.:::::::::	AUCAACGUGGAAGCAUACA	Cleavage	1
Cluster_133	UGUAUGCUUUCAAGUUGAU	19	Medtr3g091200.1	| RING-H2 finger ATL21B-like protein, putative | HC | chr3:41464332-41460969 | 20130731	2	-1	1	19	98	116	UGUAUGCUUUCAAGUUGAU	:::::.:::::::.::::	AUCAAUUUGAAAGUAUACU	Cleavage	1
Cluster_133	UGUAUGCUUUCAAGUUGAU	19	Medtr2g036740.2	| hypothetical protein | HC | chr2:15907109-15910681 | 20130731	2	-1	1	19	510	528	UGUAUGCUUUCAAGUUGAU	:::::::: ::::::::.:	AUCAACUUUAAAGCAUAUA	Translation	1
Cluster_133	UGUAUGCUUUCAAGUUGAU	19	Medtr3g110385.1	| frigida-LIKE protein | LC | chr3:51573611-51577344 | 20130731	2	-1	1	19	1993	2011	UGUAUGCUUUCAAGUUGAU	::::.::::::::.::::	CUCAAUUUGAAAGCGUACA	Cleavage	1
Cluster_133	UGUAUGCUUUCAAGUUGAU	19	Medtr4g088965.1	| mediator of RNA polymerase II transcription subunit 16 | HC | chr4:35573049-35558652 | 20130731	2	-1	1	19	2266	2284	UGUAUGCUUUCAAGUUGAU	:::::::::..:::.:.::	AUCAACUUGGGAGCGUGCA	Cleavage	1
Cluster_133	UGUAUGCUUUCAAGUUGAU	19	Medtr8g030980.1	| transmembrane protein, putative | LC | chr8:11548727-11548269 | 20130731	2	-1	1	19	148	166	UGUAUGCUUUCAAGUUGAU	: :::.:::::::::::.:	AGCAAUUUGAAAGCAUAUA	Cleavage	1
Cluster_1338	UCUGUUGUAAUGUUUGAACUUGGUC	25	Medtr5g082590.1	| phosphoinositide-specific phospholipase C family protein | HC | chr5:35519464-35523640 | 20130731	2	-1	1	21	1	21	UCUGUUGUAAUGUUUGAACUU	: ::::::::.:: :::::::	AUGUUCAAACGUUUCAACAGA	Cleavage	1
Cluster_1338	UCUGUUGUAAUGUUUGAACUUGGUC	25	Medtr8g040940.1	| hypothetical protein | LC | chr8:15355791-15357184 | 20130731	2	-1	1	25	373	397	UCUGUUGUAAUGUUUGAACUUGGUC	: :..:::::::.:::.:.:.:::	CAACGGGUUCAAAUAUUGCGAUAGA	Cleavage	1
Cluster_1338	UCUGUUGUAAUGUUUGAACUUGGUC	25	Medtr8g040940.2	| hypothetical protein | LC | chr8:15354196-15357869 | 20130731	2	-1	1	25	747	771	UCUGUUGUAAUGUUUGAACUUGGUC	: :..:::::::.:::.:.:.:::	CAACGGGUUCAAAUAUUGCGAUAGA	Cleavage	1
Cluster_1343	UACAAUCAUCGCCAACUUUCUUCC	24	Medtr5g088320.1	| EF hand calcium-binding family protein | HC | chr5:38319949-38316704 | 20130731	2	-1	1	24	305	328	UACAAUCAUCGCCAACUUUCUUCC	.: ::.: ::::::::.:::::	UCGAUAAGGAUGGCGAUGGUUGUA	Cleavage	1
Cluster_1343	UACAAUCAUCGCCAACUUUCUUCC	24	Medtr1g017990.1	| ZCF37, putative | HC | chr1:5145127-5146802 | 20130731	2	-1	1	24	1209	1232	UACAAUCAUCGCCAACUUUCUUCC	:. ::::::::.::: ::::::	CAAGAAAAGUUGGUGAUCAUUGUA	Cleavage	1
Cluster_1343	UACAAUCAUCGCCAACUUUCUUCC	24	Medtr3g435740.1	| NB-ARC domain disease resistance protein, putative | LC | chr3:11782826-11778460 | 20130731	2	-1	1	24	1533	1556	UACAAUCAUCGCCAACUUUCUUCC	:.::.:::::::.:::::::::	UGGAGGAAGUUGGUGAUGAUUGUU	Cleavage	1
Cluster_1344	UUUGAGAUUCGUAGGAUUGUCUA	23	Medtr0041s0030.1	| EIN2-like protein, nramp transporter | HC | scaffold0041:13660-21631 | 20130731	2	-1	1	23	274	296	UUUGAGAUUCGUAGGAUUGUCUA	.:::.:::::.::.:::::	ACCCUAAUUCUACGGAUUUCAAA	Cleavage	1
Cluster_1346	CAAGAAUUAAAGGACGUAAUGUUU	24	Medtr4g088695.1	| VQ motif protein | HC | chr4:35303299-35302060 | 20130731	2	-1	1	24	1127	1150	CAAGAAUUAAAGGACGUAAUGUUU	: :::: ::.:::::::.:::	UUUCUUUACCUCUUUUAAUUUUUG	Cleavage	1
Cluster_1381	UGAACACAAGAAAAUUAGGGAUG	23	Medtr1g008310.1	| PPR containing plant-like protein | HC | chr1:854624-850741 | 20130731	2	-1	1	23	1055	1077	UGAACACAAGAAAAUUAGGGAUG	:::::: ::::::::::.:	UAAGCCUAAUCUUCUUGUGUUUA	Cleavage	1
Cluster_1385	AAGGAUGCAUAAAAUUAGUUG	21	Medtr3g465680.1	| cation/H+ exchanger 3 | LC | chr3:26855069-26858176 | 20130731	2	-1	1	21	1822	1842	AAGGAUGCAUAAAAUUAGUUG	:.: ::.::::::::::.:::	CGAAUAGUUUUAUGCAUUCUU	Cleavage	1
Cluster_1387	UUGUUCUUAUAUUGUUUAGCCU	22	Medtr2g033170.1	| myb transcription factor | HC | chr2:12558787-12561118 | 20130731	2	-1	1	22	1339	1360	UUGUUCUUAUAUUGUUUAGCCU	.:::. :::::::::::::	AAAUUAAGGAAUAUAAGAACAA	Cleavage	1
Cluster_1387	UUGUUCUUAUAUUGUUUAGCCU	22	Medtr4g076640.1	| hypothetical protein | LC | chr4:29313688-29316024 | 20130731	2	-1	1	22	2168	2189	UUGUUCUUAUAUUGUUUAGCCU	::::::.::::::::::.	UUUGUAAACAGUAUAAGAACAG	Cleavage	1
Cluster_1391	UCUGAAAUCAAAGAAUGUGUUCUU	24	Medtr4g132420.2	| fungal proteinase A, aspartic proteinase superfamily protein | HC | chr4:55357465-55349221 | 20130731	2	-1	1	24	1606	1629	UCUGAAAUCAAAGAAUGUGUUCUU	::::: ::::::::::..::	UACCACACAGUCUUUGAUUUUGGA	Cleavage	1
Cluster_1391	UCUGAAAUCAAAGAAUGUGUUCUU	24	Medtr4g132420.1	| fungal proteinase A, aspartic proteinase superfamily protein | HC | chr4:55357714-55349221 | 20130731	2	-1	1	24	1769	1792	UCUGAAAUCAAAGAAUGUGUUCUU	::::: ::::::::::..::	UACCACACAGUCUUUGAUUUUGGA	Cleavage	1
Cluster_1391	UCUGAAAUCAAAGAAUGUGUUCUU	24	Medtr4g132420.3	| fungal proteinase A, aspartic proteinase superfamily protein | HC | chr4:55357448-55349221 | 20130731	2	-1	1	24	1698	1721	UCUGAAAUCAAAGAAUGUGUUCUU	::::: ::::::::::..::	UACCACACAGUCUUUGAUUUUGGA	Cleavage	1
Cluster_1400	UCGGAGGAUUGCCGAUGUUGAUCGU	25	Medtr4g023630.1	| eukaryotic aspartyl protease family protein | HC | chr4:8020963-8023463 | 20130731	2	-1	1	25	193	217	UCGGAGGAUUGCCGAUGUUGAUCGU	: ::::::::.::::::::::: :	UCCAUCAACAUUGGCAAUCCUCCCA	Cleavage	1
Cluster_1400	UCGGAGGAUUGCCGAUGUUGAUCGU	25	Medtr4g023650.1	| eukaryotic aspartyl protease family protein | LC | chr4:8031021-8033469 | 20130731	2	-1	1	25	193	217	UCGGAGGAUUGCCGAUGUUGAUCGU	: ::::::::.::::::::::: :	UCCAUCAACAUUGGCAAUCCUCCCA	Cleavage	1
Cluster_1401	UCUUUUGAUUCAUGUAGGCUGGCCU	25	Medtr3g102800.1	| arginine N-methyltransferase-like protein | HC | chr3:47362171-47364595 | 20130731	2	-1	1	25	1235	1259	UCUUUUGAUUCAUGUAGGCUGGCCU	:::.:::::::..::::.:::	CUUACAGUCUACAUGGGUCAAGAGA	Cleavage	1
Cluster_1402	CAACGGAUAUAGAUUCAAAAAUC	23	Medtr3g099880.1	| localization and RNA pol II promoter Fmp27 domain protein | HC | chr3:45820368-45850165 | 20130731	2	-1	1	23	564	586	CAACGGAUAUAGAUUCAAAAAUC	: ::::::::.::::.::::	UGCUGUUGAAUCUGUAUCUGUUG	Cleavage	1
Cluster_1405	AAAACUGAUCACCAAGAUCUGCACC	25	Medtr1g081180.1	| trihelix transcription factor | HC | chr1:36129455-36127007 | 20130731	2	-1	1	25	1917	1941	AAAACUGAUCACCAAGAUCUGCACC	: ..:::.::: :::::::::::	UCUUUGGAUUUUGAUGAUCAGUUUU	Cleavage	1
Cluster_1407	UCUACUUUCAUGGAGGACU	19	Medtr4g121140.1	| carboxy-terminal domain phosphatase-like protein | HC | chr4:50177925-50171180 | 20130731	2	-1	1	19	367	385	UCUACUUUCAUGGAGGACU	:::: :::.::::.:::::	AGUCAUCCGUGAAGGUAGA	Cleavage	1
Cluster_1407	UCUACUUUCAUGGAGGACU	19	Medtr4g121140.2	| carboxy-terminal domain phosphatase-like protein | HC | chr4:50177908-50171229 | 20130731	2	-1	1	19	341	359	UCUACUUUCAUGGAGGACU	:::: :::.::::.:::::	AGUCAUCCGUGAAGGUAGA	Cleavage	1
Cluster_1426	UCAAAUUUUGAACAUCAGGCACCU	24	Medtr7g028448.1	| MADS-box transcription factor family protein | LC | chr7:9668610-9668101 | 20130731	2	-1	1	24	341	364	UCAAAUUUUGAACAUCAGGCACCU	: ::::::::::::::::	AACUAGCCGAUGUUCAAAAUUUGA	Cleavage	1
Cluster_1426	UCAAAUUUUGAACAUCAGGCACCU	24	Medtr4g036915.1	| MADS-box transcription factor family protein | LC | chr4:13539634-13539125 | 20130731	2	-1	1	24	341	364	UCAAAUUUUGAACAUCAGGCACCU	: ::::::::::::::::	AACUAGCCGAUGUUCAAAAUUUGA	Cleavage	1
Cluster_1426	UCAAAUUUUGAACAUCAGGCACCU	24	Medtr5g094860.1	| tubulin folding cofactor A | HC | chr5:41473628-41476208 | 20130731	2	-1	1	24	521	544	UCAAAUUUUGAACAUCAGGCACCU	: :.:::: ::::::::::::	UUCUCCUUGAUCUUCAAAAUUUGA	Cleavage	1
Cluster_1426	UCAAAUUUUGAACAUCAGGCACCU	24	Medtr5g094290.1	| tubulin folding cofactor A | HC | chr5:41197987-41186098 | 20130731	2	-1	1	24	872	895	UCAAAUUUUGAACAUCAGGCACCU	: :.:::: ::::::::::::	UUCUCCUUGAUCUUCAAAAUUUGA	Cleavage	1
Cluster_1426	UCAAAUUUUGAACAUCAGGCACCU	24	Medtr1g054975.1	| PIF1-like helicase | LC | chr1:24161913-24161104 | 20130731	2	-1	1	24	215	238	UCAAAUUUUGAACAUCAGGCACCU	:::::::::::::::::	CAAAUGAUGAUGUUCAAAAUUUGA	Cleavage	1
Cluster_143	UCGCGUCAAUUUGGAAAUG	19	Medtr3g022230.3	| NB-ARC domain disease resistance protein, putative | LC | chr3:6519072-6523865 | 20130731	2	-1	1	19	2297	2315	UCGCGUCAAUUUGGAAAUG	::::::::::::.::.::	GAUUUCCAAAUUGGCGUGA	Cleavage	1
Cluster_143	UCGCGUCAAUUUGGAAAUG	19	Medtr3g022230.1	| NB-ARC domain disease resistance protein, putative | LC | chr3:6519072-6523865 | 20130731	2	-1	1	19	2297	2315	UCGCGUCAAUUUGGAAAUG	::::::::::::.::.::	GAUUUCCAAAUUGGCGUGA	Cleavage	1
Cluster_143	UCGCGUCAAUUUGGAAAUG	19	Medtr3g022230.4	| NB-ARC domain disease resistance protein, putative | LC | chr3:6519072-6523865 | 20130731	2	-1	1	19	2297	2315	UCGCGUCAAUUUGGAAAUG	::::::::::::.::.::	GAUUUCCAAAUUGGCGUGA	Cleavage	1
Cluster_143	UCGCGUCAAUUUGGAAAUG	19	Medtr3g022230.5	| NB-ARC domain disease resistance protein, putative | LC | chr3:6519072-6523865 | 20130731	2	-1	1	19	2297	2315	UCGCGUCAAUUUGGAAAUG	::::::::::::.::.::	GAUUUCCAAAUUGGCGUGA	Cleavage	1
Cluster_143	UCGCGUCAAUUUGGAAAUG	19	Medtr3g022230.2	| NB-ARC domain disease resistance protein, putative | LC | chr3:6519072-6523865 | 20130731	2	-1	1	19	2297	2315	UCGCGUCAAUUUGGAAAUG	::::::::::::.::.::	GAUUUCCAAAUUGGCGUGA	Cleavage	1
Cluster_1431	UAAAAGUUUUUCAACCUUAGGUGCU	25	Medtr3g061370.1	| plant-specific B3-DNA-binding domain protein | HC | chr3:24369308-24370598 | 20130731	2	-1	1	25	184	208	UAAAAGUUUUUCAACCUUAGGUGCU	:.:::::.::::::::::	UUUGAAAAGGGUUGGAAAACUUUUA	Cleavage	1
Cluster_1431	UAAAAGUUUUUCAACCUUAGGUGCU	25	Medtr3g061340.1	| transcriptional factor B3 family protein | LC | chr3:24361666-24362971 | 20130731	2	-1	1	25	193	217	UAAAAGUUUUUCAACCUUAGGUGCU	:.:::::.::::::::::	UUCGAAAAGGGUUGGAAAACUUUUA	Cleavage	1
Cluster_1431	UAAAAGUUUUUCAACCUUAGGUGCU	25	Medtr3g061350.1	| plant-specific B3-DNA-binding domain protein | LC | chr3:24365409-24364010 | 20130731	2	-1	1	25	193	217	UAAAAGUUUUUCAACCUUAGGUGCU	:.:::::.::::::::::	UUUGAAAAGGGUUGGAAAACUUUUA	Cleavage	1
Cluster_1431	UAAAAGUUUUUCAACCUUAGGUGCU	25	Medtr8g066290.1	| F/Y rich carboxy-terminal protein | HC | chr8:27547316-27559629 | 20130731	2	-1	1	25	3352	3376	UAAAAGUUUUUCAACCUUAGGUGCU	:::: :::::::::::::	UGAGGAGAAGGCUGAAAAACUUUUA	Cleavage	1
Cluster_1432	UUUCAAGUUCAGGAUAAGGCUGCU	24	Medtr8g102755.1	| transmembrane protein, putative | HC | chr8:43256848-43258398 | 20130731	2	-1	1	24	988	1011	UUUCAAGUUCAGGAUAAGGCUGCU	:.::.::.::.::::::::	GCUUUCUUUGUCUUGGACUUGAAA	Cleavage	1
Cluster_1432	UUUCAAGUUCAGGAUAAGGCUGCU	24	Medtr7g024540.1	| geranylgeranyltransferase type I beta subunit | HC | chr7:8090726-8084951 | 20130731	2	-1	1	24	1260	1283	UUUCAAGUUCAGGAUAAGGCUGCU	::. :.::.:.:::::::::.::	AGUCACUUUGUUCUGAACUUGGAA	Cleavage	1
Cluster_1432	UUUCAAGUUCAGGAUAAGGCUGCU	24	Medtr3g037390.1	| timing of cab expression 1/PRR response regulator | HC | chr3:13734998-13728441 | 20130731	2	-1	1	24	1620	1643	UUUCAAGUUCAGGAUAAGGCUGCU	: ::.::::::.:::::::	GGGCUCAUUGUCCUGAGCUUGAAA	Cleavage	1
Cluster_1432	UUUCAAGUUCAGGAUAAGGCUGCU	24	Medtr3g037390.2	| timing of cab expression 1/PRR response regulator | HC | chr3:13734998-13728441 | 20130731	2	-1	1	24	1726	1749	UUUCAAGUUCAGGAUAAGGCUGCU	: ::.::::::.:::::::	GGGCUCAUUGUCCUGAGCUUGAAA	Cleavage	1
Cluster_144	UAUAUAUCUGUUACUUCAUAUGCA	24	Medtr4g094238.1	| heavy metal transport/detoxification superfamily protein | HC | chr4:37506891-37505650 | 20130731	2	-1	1	24	650	673	UAUAUAUCUGUUACUUCAUAUGCA	.:.:::.::.:.:::::::::	CUAGUGUGAGGUGAUAGAUAUAUA	Cleavage	1
Cluster_144	UAUAUAUCUGUUACUUCAUAUGCA	24	Medtr7g072860.1	| WNK kinase | HC | chr7:27184110-27187851 | 20130731	2	-1	1	24	618	641	UAUAUAUCUGUUACUUCAUAUGCA	::::: ::..:::::::::	AUACAAUGAACUAGUAGAUAUAUA	Cleavage	1
Cluster_144	UAUAUAUCUGUUACUUCAUAUGCA	24	Medtr7g072640.1	| WNK kinase | HC | chr7:27094193-27090450 | 20130731	2	-1	1	24	618	641	UAUAUAUCUGUUACUUCAUAUGCA	::::: ::..:::::::::	AUACAAUGAACUAGUAGAUAUAUA	Cleavage	1
Cluster_1449	UCACUCCUUGUUGACCUGACUU	22	Medtr4g107650.1	| homeobox leucine zipper family protein | HC | chr4:44594969-44592337 | 20130731	2	-1	1	22	1329	1350	UCACUCCUUGUUGACCUGACUU	:.:: :::.::::::::::	AUAUUAGUUCAGCAAGGAGUGA	Cleavage	1
Cluster_1484	UUAUUAAUGUCCAAAUCUGUUCUU	24	Medtr4g125440.1	| RNI superfamily protein | HC | chr4:52012520-52008004 | 20130731	2	-1	1	24	674	697	UUAUUAAUGUCCAAAUCUGUUCUU	: ..::::::::.::::::.:	AUCACUGGAUUUGGAUAUUAAUGA	Cleavage	1
Cluster_1484	UUAUUAAUGUCCAAAUCUGUUCUU	24	Medtr4g125440.2	| RNI superfamily protein | HC | chr4:52012499-52008006 | 20130731	2	-1	1	24	653	676	UUAUUAAUGUCCAAAUCUGUUCUU	: ..::::::::.::::::.:	AUCACUGGAUUUGGAUAUUAAUGA	Cleavage	1
Cluster_1486	UAAAAGUAAUGAGUCUUUGAGCCU	24	Medtr4g027070.1	| transmembrane protein, putative | HC | chr4:9319572-9314496 | 20130731	2	-1	1	24	1480	1503	UAAAAGUAAUGAGUCUUUGAGCCU	.::::.::.:.:::::::::.	AAAUUCAAGGAUUUAUUACUUUUG	Cleavage	1
Cluster_1488	UCAGAUAAUCCGGAUAGAAACCG	23	Medtr4g127380.1	| poly(rC)-binding-like protein | HC | chr4:52864244-52858917 | 20130731	2	-1	1	23	467	489	UCAGAUAAUCCGGAUAGAAACCG	: ::::::::::::::::	AAACGUGUAUCCGGAUUAUCUGA	Cleavage	1
Cluster_1488	UCAGAUAAUCCGGAUAGAAACCG	23	Medtr2g080280.1	| hypothetical protein | LC | chr2:33887397-33892802 | 20130731	2	-1	1	23	460	482	UCAGAUAAUCCGGAUAGAAACCG	::: ::.::::::::::.:::	AAGUUGCUGUCCGGAUUAUUUGA	Cleavage	1
Cluster_1494	UUUGUCUGUAUCAUCGAUUGGCCC	24	Medtr1g037490.1	| DIL domain myosin family protein, putative | LC | chr1:13842900-13836798 | 20130731	2	-1	1	24	799	822	UUUGUCUGUAUCAUCGAUUGGCCC	:::.::::::::::: :::	AAGAAAAUUGAUGAUACAGAGAAA	Cleavage	1
Cluster_1494	UUUGUCUGUAUCAUCGAUUGGCCC	24	Medtr1g007420.1	| serine esterase family protein, putative | HC | chr1:346727-359190 | 20130731	2	-1	1	24	604	627	UUUGUCUGUAUCAUCGAUUGGCCC	:: .::.::::::::::::::	UGGAGGAUUGAUGAUACAGACAAC	Cleavage	1
Cluster_1499	UGAUUGUAGGUAAUCCCUUGUCCC	24	Medtr1g011840.1	| boron transporter-like protein | HC | chr1:2231939-2236207 | 20130731	2	-1	1	24	581	604	UGAUUGUAGGUAAUCCCUUGUCCC	:: :::::::.:.::::::	AUACAAAUGGAUUACUUGCAAUCA	Cleavage	1
Cluster_1501	UUUUCUCCUACAUUUGCAGCCU	22	Medtr7g062890.1	| L-type lectin-domain receptor kinase IV.2-like protein | HC | chr7:22876446-22874295 | 20130731	2	-1	1	22	1627	1648	UUUUCUCCUACAUUUGCAGCCU	.::: ::::::::.:::::	CUAUUGCCAAUGUAGGGGAAAA	Cleavage	1
Cluster_1501	UUUUCUCCUACAUUUGCAGCCU	22	Medtr7g062900.1	| lectin-like receptor kinase family protein, putative | HC | chr7:22882298-22879141 | 20130731	2	-1	1	22	1496	1517	UUUUCUCCUACAUUUGCAGCCU	.::: ::::::::.:::::	CUAUUGCUAAUGUAGGGGAAAA	Cleavage	1
Cluster_1513	UUUAUUUGUUCUACUACUUCCU	22	Medtr4g114110.1	| galactose oxidase/kelch repeat protein | HC | chr4:46975122-46976787 | 20130731	2	-1	1	22	606	627	UUUAUUUGUUCUACUACUUCCU	:::: :::::::::::::	UUAUAGUACUAGAACAAAUAAA	Cleavage	1
Cluster_1513	UUUAUUUGUUCUACUACUUCCU	22	Medtr3g462060.1	| import receptor subunit TOM7-1 | HC | chr3:24744848-24746536 | 20130731	2	-1	1	22	462	483	UUUAUUUGUUCUACUACUUCCU	:::::::::::.::::: :	CUUAAGUAGUAGAAUAAAUACA	Cleavage	1
Cluster_1514	UGAAUGAAUUGAUUCCUGUUGGACA	25	Medtr1g111250.1	| aluminum activated malate transporter family protein | HC | chr1:50242818-50245806 | 20130731	2	-1	1	25	19	43	UGAAUGAAUUGAUUCCUGUUGGACA	: ::: :::::..::::::::	UCAGCUACAAGAAUCGGUUCAUUCA	Cleavage	1
Cluster_1514	UGAAUGAAUUGAUUCCUGUUGGACA	25	Medtr1g022015.1	| PPPDE thiol peptidase family protein, putative | HC | chr1:6762348-6760070 | 20130731	2	-1	1	25	46	70	UGAAUGAAUUGAUUCCUGUUGGACA	:..::: :::::::::::::::	AAUUUAACCAGAAUCAAUUCAUUCA	Cleavage	1
Cluster_1516	UCAUUCAUCUCCAGAUAUG	19	Medtr5g073810.1	| transmembrane protein, putative | LC | chr5:31378588-31380120 | 20130731	2	-1	1	19	64	82	UCAUUCAUCUCCAGAUAUG	:: ::.::::::::.::::	CAAAUUUGGAGAUGGAUGA	Cleavage	1
Cluster_1534	GAGGAUAUGAAUUUUGUAAAAA	22	Medtr4g076570.1	| glycoside hydrolase family 17 protein | HC | chr4:29287150-29289422 | 20130731	2	-1	1	22	469	490	GAGGAUAUGAAUUUUGUAAAAA	:: ::: .::.:::::::::::	UUGUUAGGAAGUUCAUAUCCUC	Cleavage	1
Cluster_1535	UUUCCAGUUGUCGAACUUUCAACU	24	Medtr7g056147.3	| RPM1 interacting protein 4 transcript protein | HC | chr7:19567292-19571440 | 20130731	2	-1	1	24	336	359	UUUCCAGUUGUCGAACUUUCAACU	::::::.:.:::.:::.::	GUUCCAAAGUUUGGCAAUUGGGAA	Cleavage	1
Cluster_1535	UUUCCAGUUGUCGAACUUUCAACU	24	Medtr7g056147.2	| RPM1 interacting protein 4 transcript protein | HC | chr7:19567302-19571423 | 20130731	2	-1	1	24	371	394	UUUCCAGUUGUCGAACUUUCAACU	::::::.:.:::.:::.::	GUUCCAAAGUUUGGCAAUUGGGAA	Cleavage	1
Cluster_1535	UUUCCAGUUGUCGAACUUUCAACU	24	Medtr7g056147.1	| RPM1 interacting protein 4 transcript protein | HC | chr7:19567292-19571440 | 20130731	2	-1	1	24	237	260	UUUCCAGUUGUCGAACUUUCAACU	::::::.:.:::.:::.::	GUUCCAAAGUUUGGCAAUUGGGAA	Cleavage	1
Cluster_1538	UGCAGUUGGCACAACGUGCAUCGU	24	Medtr4g124040.2	| ABC transporter B family protein | HC | chr4:51196708-51203159 | 20130731	2	-1	1	24	2279	2302	UGCAGUUGGCACAACGUGCAUCGU	::.:::::::::::::.:	GCAUCACAUGUUGUGCCAACUGUA	Cleavage	1
Cluster_1538	UGCAGUUGGCACAACGUGCAUCGU	24	Medtr4g124040.1	| ABC transporter B family protein | HC | chr4:51195926-51203133 | 20130731	2	-1	1	24	2155	2178	UGCAGUUGGCACAACGUGCAUCGU	::.:::::::::::::.:	GCAUCACAUGUUGUGCCAACUGUA	Cleavage	1
Cluster_1538	UGCAGUUGGCACAACGUGCAUCGU	24	Medtr4g124040.4	| ABC transporter B family protein | HC | chr4:51196708-51203159 | 20130731	2	-1	1	24	2260	2283	UGCAGUUGGCACAACGUGCAUCGU	::.:::::::::::::.:	GCAUCACAUGUUGUGCCAACUGUA	Cleavage	1
Cluster_1538	UGCAGUUGGCACAACGUGCAUCGU	24	Medtr4g124040.5	| ABC transporter B family protein | HC | chr4:51198323-51203159 | 20130731	2	-1	1	24	1668	1691	UGCAGUUGGCACAACGUGCAUCGU	::.:::::::::::::.:	GCAUCACAUGUUGUGCCAACUGUA	Cleavage	1
Cluster_1538	UGCAGUUGGCACAACGUGCAUCGU	24	Medtr4g124040.3	| ABC transporter B family protein | HC | chr4:51196708-51203159 | 20130731	2	-1	1	24	2410	2433	UGCAGUUGGCACAACGUGCAUCGU	::.:::::::::::::.:	GCAUCACAUGUUGUGCCAACUGUA	Cleavage	1
Cluster_1549	AUUCCAUGAAGAUUGUAAAAAUG	23	Medtr7g051040.1	| LRR receptor-like kinase family protein | LC | chr7:17847012-17850039 | 20130731	2	-1	1	23	170	192	AUUCCAUGAAGAUUGUAAAAAUG	:::.. :::::::::::::	AAGCUUUGUUAUCUUCAUGGAAU	Cleavage	1
Cluster_1549	AUUCCAUGAAGAUUGUAAAAAUG	23	Medtr6g080680.1	| F-box protein interaction domain protein | LC | chr6:29011883-29013443 | 20130731	2	-1	1	23	563	585	AUUCCAUGAAGAUUGUAAAAAUG	::::::.:::::::::::: :	AUUUUUUAUAAUCUUCAUGGAUU	Cleavage	1
Cluster_1549	AUUCCAUGAAGAUUGUAAAAAUG	23	Medtr7g045860.1	| LRR receptor-like kinase family protein | LC | chr7:16170530-16174220 | 20130731	2	-1	1	23	240	262	AUUCCAUGAAGAUUGUAAAAAUG	:::.: :::::::::::.:	AAACUUUGCUAUCUUCAUGGAGU	Cleavage	1
Cluster_1549	AUUCCAUGAAGAUUGUAAAAAUG	23	Medtr0289s0040.1	| LRR receptor-like kinase family protein | LC | scaffold0289:19873-16263 | 20130731	2	-1	1	23	152	174	AUUCCAUGAAGAUUGUAAAAAUG	:::.: :::::::::::.:	AAACUUUGCUAUCUUCAUGGAGU	Cleavage	1
Cluster_1557	GAGGAUCUUUCUGUGAUGG	19	Medtr8g067280.1	| basic helix loop helix (bHLH) family transcription factor | HC | chr8:28079487-28082002 | 20130731	2	-1	1	19	592	610	GAGGAUCUUUCUGUGAUGG	.::::..::::::::.:::	UCAUCGUAGAAAGAUUCUC	Cleavage	1
Cluster_1559	UGGGAAUGAUCGUUGCAAAUAACC	24	Medtr7g106340.1	| E3 ubiquitin-protein ligase PUB23-like protein | HC | chr7:43262343-43264210 | 20130731	2	-1	1	24	1648	1671	UGGGAAUGAUCGUUGCAAAUAACC	:: ::: :::.:::.:::::::	UUUUUUUUCCAAUGAUUAUUCCCA	Cleavage	1
Cluster_1559	UGGGAAUGAUCGUUGCAAAUAACC	24	Medtr4g094705.1	| E3 ubiquitin-protein ligase UPL1-like protein | HC | chr4:38771658-38789707 | 20130731	2	-1	1	24	1229	1252	UGGGAAUGAUCGUUGCAAAUAACC	: : ::::: ::::::.:::::.	UGCUCUUUGCCACGAUCGUUCCCG	Cleavage	1
Cluster_1572	UUCAAAGGACUUUCAGAAAUGAA	23	Medtr8g099820.1	| SAM domain protein | HC | chr8:40339866-40341595 | 20130731	2	-1	1	23	781	803	UUCAAAGGACUUUCAGAAAUGAA	: ::: ::::::::::::::	GAAAAUUCGGAAAGUCCUUUGAA	Cleavage	1
Cluster_1572	UUCAAAGGACUUUCAGAAAUGAA	23	Medtr8g099820.2	| SAM domain protein | HC | chr8:40339866-40341595 | 20130731	2	-1	1	23	697	719	UUCAAAGGACUUUCAGAAAUGAA	: ::: ::::::::::::::	GAAAAUUCGGAAAGUCCUUUGAA	Cleavage	1
Cluster_1590	UCGCAUCAGCAAAUGGAUGAUG	22	Medtr0663s0010.1	| transmembrane protein, putative | LC | scaffold0663:172-3541 | 20130731	2	-1	1	22	1173	1194	UCGCAUCAGCAAAUGGAUGAUG	.::::: :::::::::::::	GGUCAUCAUUUUGCUGAUGCGA	Cleavage	1
Cluster_1619	UUCCAAGGAUCAAUCUUCUGAACA	24	Medtr4g045577.1	| protein transporter Sec31 | HC | chr4:15341247-15326633 | 20130731	2	-1	1	24	617	640	UUCCAAGGAUCAAUCUUCUGAACA	.::: :::::::.::::::	CGACGGGAAUAUUGAUCUUUGGAA	Cleavage	1
Cluster_164	UUUUGAGAUUGUGAGGAAG	19	Medtr6g015190.1	| LRR receptor-like kinase family protein | HC | chr6:4927761-4923884 | 20130731	2	-1	1	19	78	96	UUUUGAGAUUGUGAGGAAG	: ::.:::::::.::::::	CAUCUUCACAAUUUCAAAA	Cleavage	1
Cluster_164	UUUUGAGAUUGUGAGGAAG	19	Medtr3g110660.2	| transmembrane amino acid transporter family protein | HC | chr3:51720687-51715143 | 20130731	2	-1	1	19	1592	1610	UUUUGAGAUUGUGAGGAAG	::: ::::..:::::::::	CUUGCUCAUGAUCUCAAAA	Cleavage	1
Cluster_164	UUUUGAGAUUGUGAGGAAG	19	Medtr7g082940.1	| eukaryotic translation initiation factor 5 | HC | chr7:31827109-31830205 | 20130731	2	-1	1	19	97	115	UUUUGAGAUUGUGAGGAAG	: :.::::.::::::::::	CGUUCUCAUAAUCUCAAAA	Cleavage	1
Cluster_164	UUUUGAGAUUGUGAGGAAG	19	Medtr1g058110.1	| RNA recognition motif, a.k.a. RRM, RBD protein | HC | chr1:25574711-25576708 | 20130731	2	-1	1	19	1238	1256	UUUUGAGAUUGUGAGGAAG	:::::::: :::::::.::	CUUCCUCAAAAUCUCAGAA	Translation	1
Cluster_164	UUUUGAGAUUGUGAGGAAG	19	Medtr3g110660.1	| transmembrane amino acid transporter family protein | HC | chr3:51720687-51715143 | 20130731	2	-1	1	19	1498	1516	UUUUGAGAUUGUGAGGAAG	::: ::::..:::::::::	CUUGCUCAUGAUCUCAAAA	Cleavage	1
Cluster_164	UUUUGAGAUUGUGAGGAAG	19	Medtr1g067210.1	| serine/threonine phosphatase family, 2C domain protein | HC | chr1:28940160-28937740 | 20130731	2	-1	1	19	453	471	UUUUGAGAUUGUGAGGAAG	:::..:..:::::::::::	CUUUUUUGCAAUCUCAAAA	Cleavage	1
Cluster_164	UUUUGAGAUUGUGAGGAAG	19	Medtr7g093350.1	| WRC protein | LC | chr7:37092560-37090326 | 20130731	2	-1	1	19	139	157	UUUUGAGAUUGUGAGGAAG	:: .::.::::::::::::	CUCUCUUACAAUCUCAAAA	Cleavage	1
Cluster_1679	UCAGCAUUGUCUCAGACUAUUGUU	24	Medtr4g043650.1	| glycerol-3-phosphate dehydrogenase | HC | chr4:14625115-14621396 | 20130731	2	-1	1	24	783	806	UCAGCAUUGUCUCAGACUAUUGUU	::::: ::.:::::::.:::	CUUUAUAGUGUGGGACAAUGUUGA	Cleavage	1
Cluster_1679	UCAGCAUUGUCUCAGACUAUUGUU	24	Medtr7g017700.1	| PPR containing plant-like protein | HC | chr7:5672185-5669078 | 20130731	2	-1	1	24	2709	2732	UCAGCAUUGUCUCAGACUAUUGUU	.:::: :::::.::::.:::	CUGUGUAGUGUGAGAUAAUGUUGA	Cleavage	1
Cluster_1682	UGGGCCAGCGAAAUCUAAAUGAGGA	25	Medtr3g014010.1	| 50S ribosomal protein L27 | HC | chr3:3871485-3868099 | 20130731	2	-1	1	25	922	946	UGGGCCAGCGAAAUCUAAAUGAGGA	::::::::::.:.:::..::	AGACAAUUUAGAUUUUGUUGGUUCA	Cleavage	1
Cluster_1683	ACUCAGUUGGGAGAAUAGAGCCU	23	Medtr3g040270.1	| hypothetical protein | LC | chr3:14136758-14136976 | 20130731	2	-1	1	23	147	169	ACUCAGUUGGGAGAAUAGAGCCU	:: :::::.::::.:::::	UGUGUCAAUUCUUCCAAUUGAGU	Cleavage	1
Cluster_1683	ACUCAGUUGGGAGAAUAGAGCCU	23	Medtr1g075680.1	| kinesin motor domain protein | HC | chr1:33531344-33535102 | 20130731	2	-1	1	23	64	86	ACUCAGUUGGGAGAAUAGAGCCU	::: :::::.::::::.::	UCAAUCUUUUCUCUCAACUGGGU	Cleavage	1
Cluster_1683	ACUCAGUUGGGAGAAUAGAGCCU	23	Medtr1g022350.1	| ubiquitin-protein ligase, putative | HC | chr1:7076378-7077932 | 20130731	2	-1	1	23	169	191	ACUCAGUUGGGAGAAUAGAGCCU	.::: ::::::.:.::::::	UUCUUCUCUUCUCCUAGCUGAGU	Cleavage	1
Cluster_1685	UUUUUAGAACUUUCCACCGGGA	22	Medtr6g079140.1	| disease resistance protein (TIR-NBS-LRR class) | HC | chr6:29804255-29799693 | 20130731	2	-1	1	22	1036	1057	UUUUUAGAACUUUCCACCGGGA	:::::::::: :.::::::	AUACGGUGGAAAGCUUUAAAAA	Cleavage	1
Cluster_1685	UUUUUAGAACUUUCCACCGGGA	22	Medtr6g077640.1	| disease resistance protein (TIR-NBS-LRR class) | HC | chr6:28491904-28486386 | 20130731	2	-1	1	22	1095	1116	UUUUUAGAACUUUCCACCGGGA	:::::::::: :.::::::	AUACGGUGGAAAGCUUUAAAAA	Cleavage	1
Cluster_1685	UUUUUAGAACUUUCCACCGGGA	22	Medtr7g116330.1	| ethylene receptor | HC | chr7:47968596-47972494 | 20130731	2	-1	1	22	2842	2863	UUUUUAGAACUUUCCACCGGGA	: : :::: :::::::::::::	UGCAGGUGAAAAGUUCUAAAAA	Cleavage	1
Cluster_1688	AAUCGGAGAUAAAGUACUAUAUU	23	Medtr3g088640.1	| adenine nucleotide alpha hydrolase-like domain kinase | HC | chr3:40375755-40380004 | 20130731	2	-1	1	23	215	237	AAUCGGAGAUAAAGUACUAUAUU	::::::::::.::::.:::	AUCAUAGUACUUUGUCUCUGAUC	Cleavage	1
Cluster_1694	UAUUGUAGAGUGUUGAAAG	19	Medtr1g039410.1	| inosine-uridine preferring nucleoside hydrolase | HC | chr1:14578048-14571756 | 20130731	2	-1	1	19	939	957	UAUUGUAGAGUGUUGAAAG	::: ::..:::::::::::	CUUACAGUACUCUACAAUA	Cleavage	1
Cluster_1694	UAUUGUAGAGUGUUGAAAG	19	Medtr1g039410.2	| inosine-uridine preferring nucleoside hydrolase | HC | chr1:14577878-14571756 | 20130731	2	-1	1	19	882	900	UAUUGUAGAGUGUUGAAAG	::: ::..:::::::::::	CUUACAGUACUCUACAAUA	Cleavage	1
Cluster_1694	UAUUGUAGAGUGUUGAAAG	19	Medtr7g017100.1	| auxin transporter BIG | HC | chr7:5408209-5431808 | 20130731	2	-1	1	19	145	163	UAUUGUAGAGUGUUGAAAG	.:::::::::::::::: :	UUUUCAACACUCUACAAAA	Cleavage	1
Cluster_1694	UAUUGUAGAGUGUUGAAAG	19	Medtr3g078010.1	| CASP ARALYDRAFT-like protein | HC | chr3:35146346-35143714 | 20130731	2	-1	1	19	1270	1288	UAUUGUAGAGUGUUGAAAG	.::::::.:::::..::::	UUUUCAAUACUCUGUAAUA	Cleavage	1
Cluster_1694	UAUUGUAGAGUGUUGAAAG	19	Medtr4g080807.1	| F-box/RNI/FBD-like domain protein | LC | chr4:31268960-31267199 | 20130731	2	-1	1	19	604	622	UAUUGUAGAGUGUUGAAAG	:::::::::.:.::::::	CUUUCAACAUUUUACAAUU	Cleavage	1
Cluster_1695	UAUUAUUCUAAUGAUCAUGGUACU	24	Medtr3g056100.3	| WRKY family transcription factor | HC | chr3:22293041-22298543 | 20130731	2	-1	1	24	28	50	UAUUAUUCUAAUGAUCAUGGUACU	:: ::::: :::::::::::::	UAUAACAUGA-CAUUAGAAUAAUA	Cleavage	1
Cluster_1699	UAGCUUCUUUUAGUGGUGCGGCCU	24	Medtr8g010160.1	| ABI3-interacting protein | HC | chr8:2588108-2583935 | 20130731	2	-1	1	24	2089	2112	UAGCUUCUUUUAGUGGUGCGGCCU	: :.::::::::::::.::	UUCAAGAAUCACUAAAAGAAGUUA	Cleavage	1
Cluster_1699	UAGCUUCUUUUAGUGGUGCGGCCU	24	Medtr8g040975.1	| hypothetical protein | LC | chr8:15422135-15424182 | 20130731	2	-1	1	24	686	709	UAGCUUCUUUUAGUGGUGCGGCCU	:::: :::..:::::::::	CUGAAGCACAACUGGAAGAAGCUA	Cleavage	1
Cluster_1701	UAGCCACUGUUGAUUAUUUGAUG	23	Medtr6g068930.1	| zinc-binding alcohol dehydrogenase family protein | HC | chr6:24778258-24773659 | 20130731	2	-1	1	23	722	744	UAGCCACUGUUGAUUAUUUGAUG	::: .:::::::::::.::	GUCAAAAGGAUCAACAGUGGUUA	Cleavage	1
Cluster_1703	UUCAUAUAAAUAAAUCUGUCUGCU	24	Medtr7g113330.1	| sucrose nonfermenting-like protein | HC | chr7:46661673-46668826 | 20130731	2	-1	1	24	1849	1872	UUCAUAUAAAUAAAUCUGUCUGCU	::::: :::::::::::::	UAUUGACAGUCUUAUUUAUAUGAA	Cleavage	1
Cluster_1709	UCCUCCCUCCCCUAAAGACAAAGCU	25	Medtr1g040450.1	| endonuclease/exonuclease/phosphatase family protein | LC | chr1:18643878-18645237 | 20130731	2	-1	1	25	201	225	UCCUCCCUCCCCUAAAGACAAAGCU	:.: :::::::::: .:::::::	UGUUCAGUCUUUAGGGAGGGGAGGA	Cleavage	1
Cluster_1714	UCUGUAAAUGUCAAGUAUGAGCCU	24	Medtr7g076310.4	| UDP-galactose transporter 1 | HC | chr7:28725572-28729387 | 20130731	2	-1	1	24	1618	1641	UCUGUAAAUGUCAAGUAUGAGCCU	::::::::::.::::::: :	GCUAUCAUACUUGAUAUUUACAAA	Cleavage	1
Cluster_1714	UCUGUAAAUGUCAAGUAUGAGCCU	24	Medtr7g076310.3	| UDP-galactose transporter 1 | HC | chr7:28725502-28729387 | 20130731	2	-1	1	24	1103	1126	UCUGUAAAUGUCAAGUAUGAGCCU	::::::::::.::::::: :	GCUAUCAUACUUGAUAUUUACAAA	Cleavage	1
Cluster_1714	UCUGUAAAUGUCAAGUAUGAGCCU	24	Medtr7g076310.1	| UDP-galactose transporter 1 | HC | chr7:28725473-28729387 | 20130731	2	-1	1	24	863	886	UCUGUAAAUGUCAAGUAUGAGCCU	::::::::::.::::::: :	GCUAUCAUACUUGAUAUUUACAAA	Cleavage	1
Cluster_1714	UCUGUAAAUGUCAAGUAUGAGCCU	24	Medtr7g076310.2	| UDP-galactose transporter 1 | HC | chr7:28725623-28729387 | 20130731	2	-1	1	24	910	933	UCUGUAAAUGUCAAGUAUGAGCCU	::::::::::.::::::: :	GCUAUCAUACUUGAUAUUUACAAA	Cleavage	1
Cluster_1719	UAUUACUAUUGAAGUUGGUG	20	Medtr3g083760.2	| Lipid transfer protein | HC | chr3:37789571-37787523 | 20130731	2	-1	1	20	668	687	UAUUACUAUUGAAGUUGGUG	:..:::::.:.::::::::	AAUUAACUUUAGUAGUAAUA	Cleavage	1
Cluster_1719	UAUUACUAUUGAAGUUGGUG	20	Medtr7g029535.1	| F-box/LRR protein, putative | LC | chr7:10616294-10614486 | 20130731	2	-1	1	20	588	607	UAUUACUAUUGAAGUUGGUG	:.:.:::::::::::::.:.	CGCUAACUUCAAUAGUAGUG	Cleavage	1
Cluster_1759	UGGAGGACGUGGAAUAUCAGGCCU	24	Medtr7g117270.1	| plant organelle RNA recognition domain protein | HC | chr7:48441549-48444050 | 20130731	2	-1	1	24	1451	1474	UGGAGGACGUGGAAUAUCAGGCCU	: .:::::::::::::..:::	UUGGUUGAUAUUCCACGUUUUCCU	Cleavage	1
Cluster_1763	UCCAGUGAUCGUAGAAAGACGAUUU	25	Medtr4g113650.1	| cytochrome P450 family 709 protein | HC | chr4:46750295-46754779 | 20130731	2	-1	1	25	483	507	UCCAGUGAUCGUAGAAAGACGAUUU	::::::::. :::::::::	GUCCUUUCUUUCUAUCAUCACUGGA	Translation	1
Cluster_1771	UUCCAAGGAUCAAUUUUCUGAACA	24	Medtr4g084640.1	| sulfate/bicarbonate/oxalate exchanger and transporter sat-1 | HC | chr4:32965389-32969290 | 20130731	2	-1	1	24	173	196	UUCCAAGGAUCAAUUUUCUGAACA	::::::::: :::::::::.	GUAACAGAAAAUUAAUCCUUGGAG	Translation	1
Cluster_1771	UUCCAAGGAUCAAUUUUCUGAACA	24	Medtr1g045550.1	| ammonium transporter 1 protein | HC | chr1:17091732-17089551 | 20130731	2	-1	1	24	1895	1918	UUCCAAGGAUCAAUUUUCUGAACA	.: :::::::.:.:::::::	GUAGUAAAAAAUUGGUUCUUGGAA	Cleavage	1
Cluster_1771	UUCCAAGGAUCAAUUUUCUGAACA	24	Medtr4g094268.1	| saccharopine dehydrogenase-like protein | HC | chr4:37581623-37578406 | 20130731	2	-1	1	24	892	915	UUCCAAGGAUCAAUUUUCUGAACA	:::::::::.::.::::..	CCAGAAGAAAAUUGGUCUUUGGGG	Cleavage	1
Cluster_1771	UUCCAAGGAUCAAUUUUCUGAACA	24	Medtr4g045577.1	| protein transporter Sec31 | HC | chr4:15341247-15326633 | 20130731	2	-1	1	24	617	640	UUCCAAGGAUCAAUUUUCUGAACA	.::: :::::::.::::::	CGACGGGAAUAUUGAUCUUUGGAA	Cleavage	1
Cluster_1773	UUUCACAUUUAACGUUUAUGGAUG	24	Medtr5g070090.1	| UDP-glucosyltransferase family protein | HC | chr5:29700515-29702410 | 20130731	2	-1	1	24	1726	1749	UUUCACAUUUAACGUUUAUGGAUG	::::: :::.::::::.::	AAAGAAUAAAAGUUGAAUGUGGAA	Cleavage	1
Cluster_1775	UCAGCAUUGUCUCAGACUAUUGUU	24	Medtr4g043650.1	| glycerol-3-phosphate dehydrogenase | HC | chr4:14625115-14621396 | 20130731	2	-1	1	24	783	806	UCAGCAUUGUCUCAGACUAUUGUU	::::: ::.:::::::.:::	CUUUAUAGUGUGGGACAAUGUUGA	Cleavage	1
Cluster_1775	UCAGCAUUGUCUCAGACUAUUGUU	24	Medtr7g017700.1	| PPR containing plant-like protein | HC | chr7:5672185-5669078 | 20130731	2	-1	1	24	2709	2732	UCAGCAUUGUCUCAGACUAUUGUU	.:::: :::::.::::.:::	CUGUGUAGUGUGAGAUAAUGUUGA	Cleavage	1
Cluster_18	UUCCUAGUUCUCAUACUGUAGCU	23	Medtr3g007670.1	| hypothetical protein | HC | chr3:1113603-1116320 | 20130731	2	-1	1	23	53	74	UUCCUAGUUCUCAUACUGUAGCU	::: : :::.::::::.::::::	AGC-AGAGUGUGAGAAUUAGGAA	Cleavage	1
Cluster_181	AGGACGAGAAGAAACUGAACAGG	23	Medtr2g038860.1	| xyloglucan endotransglucosylase/hydrolase family protein | HC | chr2:17011967-17013677 | 20130731	2	-1	1	23	674	696	AGGACGAGAAGAAACUGAACAGG	:.: ::::: :::::::.::.::	CUUCUUCAGGUUCUUCUUGUUCU	Cleavage	1
Cluster_181	AGGACGAGAAGAAACUGAACAGG	23	Medtr2g038705.1	| xyloglucan endotransglucosylase/hydrolase family protein | HC | chr2:16941205-16943052 | 20130731	2	-1	1	23	771	793	AGGACGAGAAGAAACUGAACAGG	:.: ::::: :::::::.::.::	CUUCUUCAGGUUCUUCUUGUUCU	Cleavage	1
Cluster_181	AGGACGAGAAGAAACUGAACAGG	23	Medtr7g060760.1	| pectinacetylesterase family protein | HC | chr7:21963347-21967207 | 20130731	2	-1	1	23	356	378	AGGACGAGAAGAAACUGAACAGG	:::: ::::::::.::.::	GCAAUUCAAUUUCUUCUUGUUCU	Cleavage	1
Cluster_181	AGGACGAGAAGAAACUGAACAGG	23	Medtr3g099490.1	| hypothetical protein | HC | chr3:45609431-45608714 | 20130731	2	-1	1	23	271	293	AGGACGAGAAGAAACUGAACAGG	::: ::::: :::::::.::.::	CCUCUUCAGCUUCUUCUUGUUCU	Cleavage	1
Cluster_1821	UGAUAUGAACUCCAUUCCAAGAGAA	25	Medtr6g077460.1	| disease resistance protein (TIR-NBS-LRR class) family protein, putative | LC | chr6:29872884-29871855 | 20130731	2	-1	1	25	682	706	UGAUAUGAACUCCAUUCCAAGAGAA	:::: :::::::.::.:::	AUCAAAUGGACUGGAGUUUAUGUCA	Cleavage	1
Cluster_1829	UGGCAUAUCAAAGGUGAUG	19	Medtr6g038730.1	| disease resistance family protein/LRR protein, putative | LC | chr6:13890399-13893951 | 20130731	2	-1	1	19	914	932	UGGCAUAUCAAAGGUGAUG	:::::.::::::::: :::	CAUCAUCUUUGAUAUUCCA	Cleavage	1
Cluster_1834	UGAGUAGAGAUCUUGAAUUGUGGU	24	Medtr7g088440.1	| alpha-L-arabinofuranosidase-like protein | HC | chr7:34446078-34451673 | 20130731	2	-1	1	24	1740	1763	UGAGUAGAGAUCUUGAAUUGUGGU	: .. : ::::::::.::::.:::	AGUGGAUUUCAAGAUUUCUAUUCA	Cleavage	1
Cluster_1834	UGAGUAGAGAUCUUGAAUUGUGGU	24	Medtr0274s0010.1	| LRR receptor-like kinase | LC | scaffold0274:4395-2035 | 20130731	2	-1	1	24	553	576	UGAGUAGAGAUCUUGAAUUGUGGU	:: :::::::::::::.:.:	AAGUCACUUCAAGAUCUCUAUUUA	Cleavage	1
Cluster_1834	UGAGUAGAGAUCUUGAAUUGUGGU	24	Medtr0640s0020.1	| leucine-rich receptor-like kinase family protein | LC | scaffold0640:4582-6972 | 20130731	2	-1	1	24	1141	1164	UGAGUAGAGAUCUUGAAUUGUGGU	:: :: :::::::::::::.:.:	ACGUCACUUCAAGAUCUCUAUUUA	Cleavage	1
Cluster_1834	UGAGUAGAGAUCUUGAAUUGUGGU	24	Medtr0648s0020.1	| LRR receptor-like kinase | LC | scaffold0648:4285-2001 | 20130731	2	-1	1	24	457	480	UGAGUAGAGAUCUUGAAUUGUGGU	: .:::: ::::::::::::.:.:	AAUACAAAUCAAGAUCUCUAUUUA	Cleavage	1
Cluster_1845	UACAUAUAAUCCAAAUUGACUGUU	24	Medtr3g095580.1	| tyrosine kinase family protein | LC | chr3:43678203-43681645 | 20130731	2	-1	1	24	380	403	UACAUAUAAUCCAAAUUGACUGUU	:..:::::::::.:.::::	CUGGAUUGAUUUGGAUUGUGUGUA	Cleavage	1
Cluster_1862	AAAACUGAUCACCAAGAUCUGCACC	25	Medtr1g081180.1	| trihelix transcription factor | HC | chr1:36129455-36127007 | 20130731	2	-1	1	25	1917	1941	AAAACUGAUCACCAAGAUCUGCACC	: ..:::.::: :::::::::::	UCUUUGGAUUUUGAUGAUCAGUUUU	Cleavage	1
Cluster_188	UGACUACCUCAAACAUGCCUUGG	23	Medtr2g049420.3	| NLI interacting factor-like phosphatase | HC | chr2:21784876-21781369 | 20130731	2	-1	1	23	770	792	UGACUACCUCAAACAUGCCUUGG	:: .::::::::::::::.:	AUCAGAUAUGUUUGAGGUAGUUA	Cleavage	1
Cluster_188	UGACUACCUCAAACAUGCCUUGG	23	Medtr2g049420.1	| NLI interacting factor-like phosphatase | HC | chr2:21789410-21781268 | 20130731	2	-1	1	23	1234	1256	UGACUACCUCAAACAUGCCUUGG	:: .::::::::::::::.:	AUCAGAUAUGUUUGAGGUAGUUA	Cleavage	1
Cluster_188	UGACUACCUCAAACAUGCCUUGG	23	Medtr2g049420.2	| NLI interacting factor-like phosphatase | HC | chr2:21789410-21781268 | 20130731	2	-1	1	23	1207	1229	UGACUACCUCAAACAUGCCUUGG	:: .::::::::::::::.:	AUCAGAUAUGUUUGAGGUAGUUA	Cleavage	1
Cluster_1880	UUUCCGACUGUAAUGAAUUACA	22	Medtr4g094360.2	| nodulin MtN21/EamA-like transporter family protein | HC | chr4:37817633-37821747 | 20130731	2	-1	1	22	1091	1112	UUUCCGACUGUAAUGAAUUACA	::: :::::::::.::::.	AUGAAUACAUUACAGUUGGAAG	Cleavage	1
Cluster_1880	UUUCCGACUGUAAUGAAUUACA	22	Medtr4g094360.3	| nodulin MtN21/EamA-like transporter family protein | HC | chr4:37817599-37821747 | 20130731	2	-1	1	22	980	1001	UUUCCGACUGUAAUGAAUUACA	::: :::::::::.::::.	AUGAAUACAUUACAGUUGGAAG	Cleavage	1
Cluster_1880	UUUCCGACUGUAAUGAAUUACA	22	Medtr4g094360.1	| nodulin MtN21/EamA-like transporter family protein | HC | chr4:37819833-37821703 | 20130731	2	-1	1	22	779	800	UUUCCGACUGUAAUGAAUUACA	::: :::::::::.::::.	AUGAAUACAUUACAGUUGGAAG	Cleavage	1
Cluster_1891	UAUGGACCGUCUCCUGACAGGACA	24	Medtr7g072070.1	| PPR containing plant-like protein | HC | chr7:26781971-26778389 | 20130731	2	-1	1	24	2317	2340	UAUGGACCGUCUCCUGACAGGACA	:: .::::::::::.::::	GAGUAUGCUAGGAGACGGUUCAUA	Cleavage	1
Cluster_1894	UAUCAAAGUAGAAUGGAAAG	20	Medtr8g073540.1	| undecaprenyl pyrophosphate synthase | HC | chr8:31155356-31158135 | 20130731	2	-1	1	20	1419	1438	UAUCAAAGUAGAAUGGAAAG	:::..:::.:::::::::.	GUUUUUAUUUUACUUUGAUG	Cleavage	1
Cluster_1894	UAUCAAAGUAGAAUGGAAAG	20	Medtr8g073540.2	| undecaprenyl pyrophosphate synthase | HC | chr8:31155573-31158135 | 20130731	2	-1	1	20	1492	1511	UAUCAAAGUAGAAUGGAAAG	:::..:::.:::::::::.	GUUUUUAUUUUACUUUGAUG	Cleavage	1
Cluster_1894	UAUCAAAGUAGAAUGGAAAG	20	Medtr4g121877.1	| 60S ribosomal protein L29-1 | HC | chr4:50288580-50289335 | 20130731	2	-1	1	20	353	372	UAUCAAAGUAGAAUGGAAAG	:::: ::::::.::::::.	AUUUCAAUUCUAUUUUGAUG	Cleavage	1
Cluster_1908	UCAUCUGAAAUGUAGCCUAGGACC	24	Medtr2g027130.1	| WEB family plant protein | HC | chr2:9882169-9884813 | 20130731	2	-1	1	24	585	608	UCAUCUGAAAUGUAGCCUAGGACC	: ::::.:::::::::::.	CGAAAUUGGCUGCAUUUCAGAUGG	Cleavage	1
Cluster_1908	UCAUCUGAAAUGUAGCCUAGGACC	24	Medtr8g085310.1	| Myb/SANT-like DNA-binding domain protein | LC | chr8:35335744-35339199 | 20130731	2	-1	1	24	2004	2027	UCAUCUGAAAUGUAGCCUAGGACC	:::: :::::::::::::	AGAGAUAGGAGACAUUUCAGAUGA	Cleavage	1
Cluster_1912	UCUCGAGCAAGAUUUCAAAGACUU	24	Medtr3g072810.1	| flavonol synthase/flavanone 3-hydroxylase | HC | chr3:32765050-32763793 | 20130731	2	-1	1	24	570	593	UCUCGAGCAAGAUUUCAAAGACUU	::: :::::::.:::::.:.:.::	AAGACUUUGAAGUCUUGUUUGGGA	Cleavage	1
Cluster_1915	UCAAUACGAACAGGAACCAAGACCC	25	Medtr3g056190.1	| NB-ARC domain disease resistance protein | LC | chr3:22359292-22355365 | 20130731	2	-1	1	25	3265	3289	UCAAUACGAACAGGAACCAAGACCC	: : .:::::: .::::.:::::::	GAGGUUUGGUUGUUGUUUGUAUUGA	Cleavage	1
Cluster_1916	UCAUAAACUGAUACAUGAAGGCCU	24	Medtr3g053690.1	| ethylene response factor | HC | chr3:21358224-21361945 | 20130731	2	-1	1	24	1105	1128	UCAUAAACUGAUACAUGAAGGCCU	::::::::::..::::.::.	UGAACUUCAUGUAUUGGUUUGUGG	Cleavage	1
Cluster_1917	UCUGUUGUAAUUUUGUCCUUGGUA	24	Medtr3g074080.1	| ser/thr-rich protein T10 in DGCR region-like protein | LC | chr3:33453395-33449150 | 20130731	2	-1	1	24	613	636	UCUGUUGUAAUUUUGUCCUUGGUA	:. ::::::::::::: :.::::	AAUGAAGGACAAAAUUAAAGCAGA	Cleavage	1
Cluster_1934	AACUUGGUAUUUUAAGACG	19	Medtr5g043800.1	| LRR receptor-like kinase | HC | chr5:19248229-19243573 | 20130731	2	-1	1	19	613	631	AACUUGGUAUUUUAAGACG	:::::::::::::.:: ::	CGUCUUAAAAUACUAAAUU	Cleavage	1
Cluster_1944	UACGGACCAUAUCCCAACAGGACA	24	Medtr2g098830.2	| aleurone layer morphogenesis protein | LC | chr2:42307950-42316489 | 20130731	2	-1	1	24	2458	2481	UACGGACCAUAUCCCAACAGGACA	::: ::::.::::::::::.	ACCACUGAUGGGGUAUGGUCCGUG	Cleavage	1
Cluster_1944	UACGGACCAUAUCCCAACAGGACA	24	Medtr2g098830.1	| aleurone layer morphogenesis protein | LC | chr2:42304780-42316504 | 20130731	2	-1	1	24	3343	3366	UACGGACCAUAUCCCAACAGGACA	::: ::::.::::::::::.	ACCACUGAUGGGGUAUGGUCCGUG	Cleavage	1
Cluster_1946	UCUAAUAAUCCAAGCUGUUGUACU	24	Medtr5g084950.1	| triacylglycerol lipase-like protein | HC | chr5:36646799-36643552 | 20130731	2	-1	1	24	414	437	UCUAAUAAUCCAAGCUGUUGUACU	:.::::::: ::::::::.::	CUAAUAACAGCUCGGAUUAUUGGA	Cleavage	1
Cluster_1946	UCUAAUAAUCCAAGCUGUUGUACU	24	Medtr5g006650.1	| triacylglycerol lipase, putative | HC | chr5:1018925-1020764 | 20130731	2	-1	1	24	356	379	UCUAAUAAUCCAAGCUGUUGUACU	:.::::::: ::::::::.::	CUAAUAACAGCUCGGAUUAUUGGA	Cleavage	1
Cluster_1947	AAUUCGUAUGUCGACGUCUUGAC	23	Medtr7g113010.1	| epoxide hydrolase | LC | chr7:46517120-46512026 | 20130731	2	-1	1	23	1393	1415	AAUUCGUAUGUCGACGUCUUGAC	..::::: ::.::::.:::::	UCUGAGACGGCGGCAUAUGAAUU	Cleavage	1
Cluster_1992	UAUAAAUAUCUACUUGGCUACUG	23	Medtr1g060590.1	| calmodulin-binding family protein | HC | chr1:26377825-26373830 | 20130731	2	-1	1	23	910	932	UAUAAAUAUCUACUUGGCUACUG	:: :::::::.:::::::.::	AAGAUGCCAAGUGGAUAUUUGUA	Cleavage	1
Cluster_1993	UCUACUUUCAUGGAGGACU	19	Medtr4g121140.1	| carboxy-terminal domain phosphatase-like protein | HC | chr4:50177925-50171180 | 20130731	2	-1	1	19	367	385	UCUACUUUCAUGGAGGACU	:::: :::.::::.:::::	AGUCAUCCGUGAAGGUAGA	Cleavage	1
Cluster_1993	UCUACUUUCAUGGAGGACU	19	Medtr4g121140.2	| carboxy-terminal domain phosphatase-like protein | HC | chr4:50177908-50171229 | 20130731	2	-1	1	19	341	359	UCUACUUUCAUGGAGGACU	:::: :::.::::.:::::	AGUCAUCCGUGAAGGUAGA	Cleavage	1
Cluster_2005	UACAUAUUCGAAUUUCAGGAGAUG	24	Medtr1g007810.1	| glycoside hydrolase family 17 protein | HC | chr1:575699-577522 | 20130731	2	-1	1	24	1186	1209	UACAUAUUCGAAUUUCAGGAGAUG	:: ..:::::::.::::.::::	UUUCGUUUGAAAUUUGAAUGUGUA	Cleavage	1
Cluster_201	UAUAUUAUAUGCUUGCCUUGAAGCC	25	Medtr7g058930.1	| male sterility MS5 family protein | HC | chr7:21253696-21249411 | 20130731	2	-1	1	25	77	101	UAUAUUAUAUGCUUGCCUUGAAGCC	:: :: ::::::::.::::.::	AACUCAAAAGCAAGCAUGUAAUGUA	Cleavage	1
Cluster_202	UCUGAUUGAUCUGAUUGAAGGCCU	24	Medtr4g064110.1	| OSBP(oxysterol-binding protein)-related protein 4C | HC | chr4:23895514-23901694 | 20130731	2	-1	1	24	475	498	UCUGAUUGAUCUGAUUGAAGGCCU	:::: :::::::::::::	GUUAGAUCAAGCAGAUCAAUCAGA	Cleavage	1
Cluster_2039	UCACCUGUAGAGUUGUAUCACU	22	Medtr2g045700.1	| bZIP transcription factor | LC | chr2:20030136-20027717 | 20130731	2	-1	1	22	104	125	UCACCUGUAGAGUUGUAUCACU	: ::::::::: :.:::::::	UGGGAUACAACUAUGCAGGUGA	Translation	1
Cluster_2042	UUUCUUCGUCUGUAAUAUGAUG	22	Medtr4g026070.1	| cytochrome P450 family 71 protein | LC | chr4:8975279-8977558 | 20130731	2	-1	1	22	778	799	UUUCUUCGUCUGUAAUAUGAUG	: :: ::::::::.::::::.	GAACAAAUUACAGAUGAAGAAG	Cleavage	1
Cluster_2042	UUUCUUCGUCUGUAAUAUGAUG	22	Medtr4g024830.1	| F-box/RNI/FBD-like domain protein | LC | chr4:8415912-8417670 | 20130731	2	-1	1	22	880	901	UUUCUUCGUCUGUAAUAUGAUG	: ::: :::::::.::::::.	AAGCAUUUUACAGAUGAAGAAG	Cleavage	1
Cluster_2042	UUUCUUCGUCUGUAAUAUGAUG	22	Medtr4g026200.1	| cytochrome P450 family 71 protein | LC | chr4:9026952-9031194 | 20130731	2	-1	1	22	857	878	UUUCUUCGUCUGUAAUAUGAUG	: :: ::::::::.::::::.	GAACAAAUUACAGAUGAAGAAG	Cleavage	1
Cluster_2049	UAGAAGAUGAAUAUGGAUG	19	Medtr5g054950.2	| auxin efflux carrier family protein | HC | chr5:22625535-22623238 | 20130731	2	-1	1	19	1720	1738	UAGAAGAUGAAUAUGGAUG	:: :::::::.:::::.::	CAACCAUAUUUAUCUUUUA	Cleavage	1
Cluster_2049	UAGAAGAUGAAUAUGGAUG	19	Medtr5g054950.1	| auxin efflux carrier family protein | HC | chr5:22625535-22623226 | 20130731	2	-1	1	19	1720	1738	UAGAAGAUGAAUAUGGAUG	:: :::::::.:::::.::	CAACCAUAUUUAUCUUUUA	Cleavage	1
Cluster_206	UUUUCUUUCCUGCUAACGUUACU	23	Medtr5g096490.3	| 50S ribosomal protein L14p | HC | chr5:42189069-42188426 | 20130731	2	-1	1	23	105	127	UUUUCUUUCCUGCUAACGUUACU	.::::.:::::.::::::.	ACGCGCGUUGGCAGGGAAGAAAG	Cleavage	1
Cluster_206	UUUUCUUUCCUGCUAACGUUACU	23	Medtr5g096490.1	| 50S ribosomal protein L14p | HC | chr5:42191371-42188426 | 20130731	2	-1	1	23	204	226	UUUUCUUUCCUGCUAACGUUACU	.::::.:::::.::::::.	ACGCGCGUUGGCAGGGAAGAAAG	Cleavage	1
Cluster_206	UUUUCUUUCCUGCUAACGUUACU	23	Medtr5g096490.2	| 50S ribosomal protein L14p | HC | chr5:42189069-42188426 | 20130731	2	-1	1	23	105	127	UUUUCUUUCCUGCUAACGUUACU	.::::.:::::.::::::.	ACGCGCGUUGGCAGGGAAGAAAG	Cleavage	1
Cluster_206	UUUUCUUUCCUGCUAACGUUACU	23	Medtr5g007240.1	| 50S ribosomal protein L14p | HC | chr5:1256398-1253985 | 20130731	2	-1	1	23	204	226	UUUUCUUUCCUGCUAACGUUACU	.::::.:::::.::::::.	ACGCGCGUUGGCAGGGAAGAAAG	Cleavage	1
Cluster_2066	UACAUAGUCCAGGACCAACAUAACC	25	Medtr3g116210.1	| hypothetical protein | LC | chr3:54333346-54332573 | 20130731	2	-1	1	25	289	313	UACAUAGUCCAGGACCAACAUAACC	: :::::::..:::.::.::::	AACUUUGUUGGUUUUGGGCUGUGUA	Cleavage	1
Cluster_2069	UUUUUCCAAUGGACUGCAGUCAAU	24	Medtr4g057685.1	| lactoylglutathione lyase-like protein | HC | chr4:21217095-21208948 | 20130731	2	-1	1	24	1022	1045	UUUUUCCAAUGGACUGCAGUCAAU	:: :::::::: :::::::::.	UGUGUCUGCAGUCAAUUGGAAAAG	Translation	1
Cluster_2069	UUUUUCCAAUGGACUGCAGUCAAU	24	Medtr4g057685.2	| lactoylglutathione lyase-like protein | HC | chr4:21217149-21208948 | 20130731	2	-1	1	24	936	959	UUUUUCCAAUGGACUGCAGUCAAU	:: :::::::: :::::::::.	UGUGUCUGCAGUCAAUUGGAAAAG	Translation	1
Cluster_2069	UUUUUCCAAUGGACUGCAGUCAAU	24	Medtr4g057685.4	| lactoylglutathione lyase-like protein | HC | chr4:21217095-21208948 | 20130731	2	-1	1	24	918	941	UUUUUCCAAUGGACUGCAGUCAAU	:: :::::::: :::::::::.	UGUGUCUGCAGUCAAUUGGAAAAG	Translation	1
Cluster_2069	UUUUUCCAAUGGACUGCAGUCAAU	24	Medtr4g057685.5	| lactoylglutathione lyase-like protein | HC | chr4:21217095-21208948 | 20130731	2	-1	1	24	902	925	UUUUUCCAAUGGACUGCAGUCAAU	:: :::::::: :::::::::.	UGUGUCUGCAGUCAAUUGGAAAAG	Translation	1
Cluster_207	UCAGUGAUUUUCUUAGGUCGGCCU	24	Medtr3g022850.1	| crossover junction endonuclease MUS81-like protein | HC | chr3:6876038-6866010 | 20130731	2	-1	1	24	1305	1328	UCAGUGAUUUUCUUAGGUCGGCCU	:::.:::.::::::.:.:::	AUCGCGAUCUAGGAAAAUUAUUGA	Cleavage	1
Cluster_207	UCAGUGAUUUUCUUAGGUCGGCCU	24	Medtr4g037530.1	| hypothetical protein | HC | chr4:14979427-14977961 | 20130731	2	-1	1	24	231	254	UCAGUGAUUUUCUUAGGUCGGCCU	: :. ::. :::::::::::.:::	ACGUGGAUAUAAGAAAAUCAUUGA	Cleavage	1
Cluster_2079	UGCCGAUAAUUCAUGACUGUGAGCU	25	Medtr5g078410.1	| IBR domain protein | LC | chr5:33533166-33531953 | 20130731	2	-1	1	25	791	815	UGCCGAUAAUUCAUGACUGUGAGCU	.:: ::::: .:::::::.::::::	GGCACACAGAUAUGAAUUGUCGGCA	Cleavage	1
Cluster_2079	UGCCGAUAAUUCAUGACUGUGAGCU	25	Medtr2g038640.1	| zinc finger, C3HC4 type (RING finger) protein | LC | chr2:16868181-16869732 | 20130731	2	-1	1	25	743	767	UGCCGAUAAUUCAUGACUGUGAGCU	.:: ::::: .:::::::.::::::	GGCACACAGAUAUGAAUUGUCGGCA	Cleavage	1
Cluster_2080	UCUUGAUCUCUUUCCUUUUGGUACU	25	Medtr7g067080.1	| MYB transcription factor MYB51 | HC | chr7:24520017-24522865 | 20130731	2	-1	1	25	650	674	UCUUGAUCUCUUUCCUUUUGGUACU	: ..:.:. ::::::::::::::	UUUUUUAGAGAGAAAGAGAUCAAGA	Cleavage	1
Cluster_2080	UCUUGAUCUCUUUCCUUUUGGUACU	25	Medtr1g073890.1	| DUF3475 domain protein | HC | chr1:32821051-32818643 | 20130731	2	-1	1	25	480	504	UCUUGAUCUCUUUCCUUUUGGUACU	.:: :.::::::::::::: .::::	GGUCCUAAAAGGAAAGAGAAUAAGA	Cleavage	1
Cluster_2080	UCUUGAUCUCUUUCCUUUUGGUACU	25	Medtr1638s0010.1	| hypothetical protein | LC | scaffold1638:1333-248 | 20130731	2	-1	1	25	387	411	UCUUGAUCUCUUUCCUUUUGGUACU	:::::.:::::.::::::	CAAAGUUAAAGGGAAGAGGUCAAGA	Cleavage	1
Cluster_2080	UCUUGAUCUCUUUCCUUUUGGUACU	25	Medtr4g053440.1	| zinc finger A20 and AN1 domain stress-associated protein | HC | chr4:19378639-19377381 | 20130731	2	-1	1	25	861	885	UCUUGAUCUCUUUCCUUUUGGUACU	.: :. ..::::.:.::::::::::	GGGAUGGGAAGGGAGGAGAUCAAGA	Cleavage	1
Cluster_2080	UCUUGAUCUCUUUCCUUUUGGUACU	25	Medtr0016s0150.1	| hypothetical protein | LC | scaffold0016:196369-193192 | 20130731	2	-1	1	25	975	999	UCUUGAUCUCUUUCCUUUUGGUACU	:::::.:::::.::::::	CAAAGUUAAAGGGAAGAGGUCAAGA	Cleavage	1
Cluster_2080	UCUUGAUCUCUUUCCUUUUGGUACU	25	Medtr8g009980.1	| NADP-dependent alkenal double bond reductase | HC | chr8:2499901-2496326 | 20130731	2	-1	1	25	316	340	UCUUGAUCUCUUUCCUUUUGGUACU	:..:::::.::::::.:::	AGAUGAAGGAGGAAGGAGAUCGAGA	Cleavage	1
Cluster_210	UCACCUAAGUGAGCUUUGGCCUUGG	25	Medtr3g110430.1	| transmembrane amino acid transporter family protein | HC | chr3:51537670-51543356 | 20130731	2	-1	1	25	807	831	UCACCUAAGUGAGCUUUGGCCUUGG	:.:::: ::::::::::::.	AAGCUGUCAAAACUCACUUAGGUGG	Cleavage	1
Cluster_2113	UAAGUUCGUUGUUUACUAGCACC	23	Medtr2g098880.5	| FAR-RED impaired response-like protein | HC | chr2:42336027-42338328 | 20130731	2	-1	1	23	333	355	UAAGUUCGUUGUUUACUAGCACC	:: ::::::.:::::.::::	UUCGCGAGUAAAUAACGAGCUUA	Cleavage	1
Cluster_2113	UAAGUUCGUUGUUUACUAGCACC	23	Medtr2g098880.2	| FAR-RED impaired response-like protein | HC | chr2:42334809-42338380 | 20130731	2	-1	1	23	401	423	UAAGUUCGUUGUUUACUAGCACC	:: ::::::.:::::.::::	UUCGCGAGUAAAUAACGAGCUUA	Cleavage	1
Cluster_2113	UAAGUUCGUUGUUUACUAGCACC	23	Medtr2g098880.4	| FAR-RED impaired response-like protein | HC | chr2:42334048-42338328 | 20130731	2	-1	1	23	655	677	UAAGUUCGUUGUUUACUAGCACC	:: ::::::.:::::.::::	UUCGCGAGUAAAUAACGAGCUUA	Cleavage	1
Cluster_2113	UAAGUUCGUUGUUUACUAGCACC	23	Medtr2g098880.1	| FAR-RED impaired response-like protein | HC | chr2:42334049-42338328 | 20130731	2	-1	1	23	516	538	UAAGUUCGUUGUUUACUAGCACC	:: ::::::.:::::.::::	UUCGCGAGUAAAUAACGAGCUUA	Cleavage	1
Cluster_2113	UAAGUUCGUUGUUUACUAGCACC	23	Medtr2g098880.3	| FAR-RED impaired response-like protein | HC | chr2:42336094-42338380 | 20130731	2	-1	1	23	637	659	UAAGUUCGUUGUUUACUAGCACC	:: ::::::.:::::.::::	UUCGCGAGUAAAUAACGAGCUUA	Cleavage	1
Cluster_2122	CAUUUUGCCGGCAUUUGAGA	20	Medtr8g467650.1	| chitinase | HC | chr8:24455746-24454850 | 20130731	2	-1	1	20	65	84	CAUUUUGCCGGCAUUUGAGA	.::::::::.::::::::	GUUCAAAUGCUGGCAAAAUU	Cleavage	1
Cluster_2122	CAUUUUGCCGGCAUUUGAGA	20	Medtr3g108743.1	| PPR containing plant-like protein | HC | chr3:50227695-50227312 | 20130731	2	-1	1	20	257	276	CAUUUUGCCGGCAUUUGAGA	.:::.:::.::::::.:::	AUUCAGAUGUCGGCAAGAUG	Cleavage	1
Cluster_2124	AGGCAAAGAACAAUGAUGAAAU	22	Medtr5g040855.1	| transmembrane protein, putative | LC | chr5:17972862-17972109 | 20130731	2	-1	1	22	464	485	AGGCAAAGAACAAUGAUGAAAU	::::: :::::::::::::..:	AUUUCUUCAUUGUUCUUUGUUU	Cleavage	1
Cluster_2131	UAGCUUCUUUUAGUGGUGCGGCCU	24	Medtr8g010160.1	| ABI3-interacting protein | HC | chr8:2588108-2583935 | 20130731	2	-1	1	24	2089	2112	UAGCUUCUUUUAGUGGUGCGGCCU	: :.::::::::::::.::	UUCAAGAAUCACUAAAAGAAGUUA	Cleavage	1
Cluster_2131	UAGCUUCUUUUAGUGGUGCGGCCU	24	Medtr8g040975.1	| hypothetical protein | LC | chr8:15422135-15424182 | 20130731	2	-1	1	24	686	709	UAGCUUCUUUUAGUGGUGCGGCCU	:::: :::..:::::::::	CUGAAGCACAACUGGAAGAAGCUA	Cleavage	1
Cluster_230	UCUGAAUUUCCAACACUGGCGCC	23	Medtr1g094960.1	| auxin response factor, putative | HC | chr1:42729587-42732600 | 20130731	2	-1	1	23	696	718	UCUGAAUUUCCAACACUGGCGCC	: :::::::::::.::.:::	AUGGACAGUGUUGGAAGUUUAGA	Cleavage	1
Cluster_24	UUGAAUAAUCGUUUUACUUGGUG	23	Medtr4g131910.1	| SCF ubiquitin ligase, SKP1 component | HC | chr4:55069831-55072394 | 20130731	2	-1	1	23	381	403	UUGAAUAAUCGUUUUACUUGGUG	.::: ::::::::.:::::	CUUGGAGUUAAACGAUUGUUCAA	Cleavage	1
Cluster_257	UACAUAUUCGAAUUUCAGGAGAUG	24	Medtr1g007810.1	| glycoside hydrolase family 17 protein | HC | chr1:575699-577522 | 20130731	2	-1	1	24	1186	1209	UACAUAUUCGAAUUUCAGGAGAUG	:: ..:::::::.::::.::::	UUUCGUUUGAAAUUUGAAUGUGUA	Cleavage	1
Cluster_260	UUUUUGGAGUUGUGAGUUGGCU	22	Medtr1g106200.1	| glycosyl hydrolase family 10 protein | HC | chr1:48108098-48105317 | 20130731	2	-1	1	22	1661	1682	UUUUUGGAGUUGUGAGUUGGCU	..:::::: :::::::::::	CUUUAACUCAAAACUCCAAAAA	Cleavage	1
Cluster_260	UUUUUGGAGUUGUGAGUUGGCU	22	Medtr1g106200.2	| glycosyl hydrolase family 10 protein | HC | chr1:48108131-48105282 | 20130731	2	-1	1	22	1595	1616	UUUUUGGAGUUGUGAGUUGGCU	..:::::: :::::::::::	CUUUAACUCAAAACUCCAAAAA	Cleavage	1
Cluster_260	UUUUUGGAGUUGUGAGUUGGCU	22	Medtr3g080870.1	| oligopeptide transporter OPT family protein | HC | chr3:36608789-36602876 | 20130731	2	-1	1	22	518	539	UUUUUGGAGUUGUGAGUUGGCU	.:.:::::::...::.::::::	GGUCAACUCAUGGCUUCAAAAA	Cleavage	1
Cluster_260	UUUUUGGAGUUGUGAGUUGGCU	22	Medtr1g113730.1	| transmembrane protein, putative | LC | chr1:51313387-51311788 | 20130731	2	-1	1	22	484	505	UUUUUGGAGUUGUGAGUUGGCU	::::::..::::::::::	GAAAAACUCAUGACUCCAAAAA	Cleavage	1
Cluster_260	UUUUUGGAGUUGUGAGUUGGCU	22	Medtr7g088470.1	| alpha-L-arabinofuranosidase-like protein | HC | chr7:34462783-34468313 | 20130731	2	-1	1	22	1642	1663	UUUUUGGAGUUGUGAGUUGGCU	.::::::::::::.:::: :	UCUCAACUCACAACUUCAAACA	Cleavage	1
Cluster_260	UUUUUGGAGUUGUGAGUUGGCU	22	Medtr8g094810.1	| leguminosin group486 secreted peptide | HC | chr8:39604959-39608257 | 20130731	2	-1	1	22	1276	1297	UUUUUGGAGUUGUGAGUUGGCU	::::::.: ::::::::::	CCGCAACUCGCUACUCCAAAAA	Translation	1
Cluster_260	UUUUUGGAGUUGUGAGUUGGCU	22	Medtr7g088420.1	| alpha-L-arabinofuranosidase-like protein | HC | chr7:34435237-34441658 | 20130731	2	-1	1	22	1617	1638	UUUUUGGAGUUGUGAGUUGGCU	.::::::::::::.:::: :	UAUCAACUCACAACUUCAAACA	Cleavage	1
Cluster_261	UCAUCAUUAUCUGGGCAUG	19	Medtr1g006990.1	| subtilisin-like serine endopeptidase family protein | HC | chr1:141524-138882 | 20130731	2	-1	1	19	1103	1121	UCAUCAUUAUCUGGGCAUG	: :::.:::::.:::::::	CUUGCUCAGAUGAUGAUGA	Cleavage	1
Cluster_261	UCAUCAUUAUCUGGGCAUG	19	Medtr8g068900.1	| hypothetical protein | LC | chr8:28834057-28831258 | 20130731	2	-1	1	19	134	152	UCAUCAUUAUCUGGGCAUG	:: :..:::::::::::::	CAAGUUCAGAUAAUGAUGA	Cleavage	1
Cluster_261	UCAUCAUUAUCUGGGCAUG	19	Medtr3g103400.1	| DUF4378 domain protein | HC | chr3:47706502-47708278 | 20130731	2	-1	1	19	641	659	UCAUCAUUAUCUGGGCAUG	:::::.:::::: ::::::	CAUGCUCAGAUAUUGAUGA	Cleavage	1
Cluster_261	UCAUCAUUAUCUGGGCAUG	19	Medtr4g068670.1	| long-chain fatty acyl CoA ligase | HC | chr4:25750814-25745620 | 20130731	2	-1	1	19	832	850	UCAUCAUUAUCUGGGCAUG	.::: ::::::::::.:::	UAUGACCAGAUAAUGGUGA	Cleavage	1
Cluster_263	GAGGAUCUUUCUGUGAUGG	19	Medtr8g067280.1	| basic helix loop helix (bHLH) family transcription factor | HC | chr8:28079487-28082002 | 20130731	2	-1	1	19	592	610	GAGGAUCUUUCUGUGAUGG	.::::..::::::::.:::	UCAUCGUAGAAAGAUUCUC	Cleavage	1
Cluster_267	UUAGCUGUAUGAGAUUCUUCACC	23	Medtr2g096880.1	| PPR containing plant-like protein | HC | chr2:41406598-41409004 | 20130731	2	-1	1	23	1357	1379	UUAGCUGUAUGAGAUUCUUCACC	::::::::.::::: ::::::	UUUGAAGAAUUUCAUAAAGCUAA	Cleavage	1
Cluster_27	UUUUAUUAUCUGAACUUUGUACC	23	Medtr4g010270.2	| transmembrane protein, putative | HC | chr4:2318059-2312777 | 20130731	2	-1	1	23	407	429	UUUUAUUAUCUGAACUUUGUACC	:: :::::::.::: :::::::	GGAUCAAAGUUUAGAAAAUAAAA	Cleavage	1
Cluster_27	UUUUAUUAUCUGAACUUUGUACC	23	Medtr5g020740.1	| phenylcoumaran benzylic ether reductase-like protein Fi1 | HC | chr5:7941706-7943809 | 20130731	2	-1	1	23	1450	1472	UUUUAUUAUCUGAACUUUGUACC	.::::::::::::::.::	GAGUUAAAGUUCAGAUAAUGAAC	Cleavage	1
Cluster_27	UUUUAUUAUCUGAACUUUGUACC	23	Medtr4g010270.1	| transmembrane protein, putative | HC | chr4:2318059-2314977 | 20130731	2	-1	1	23	407	429	UUUUAUUAUCUGAACUUUGUACC	:: :::::::.::: :::::::	GGAUCAAAGUUUAGAAAAUAAAA	Cleavage	1
Cluster_28	UUUAAUGUUUGGAAUGAGGACU	22	Medtr5g023720.1	| Ulp1 protease family, carboxy-terminal domain protein | LC | chr5:9418774-9416359 | 20130731	2	-1	1	22	1013	1034	UUUAAUGUUUGGAAUGAGGACU	: .::::::.::.:::::.::	UGGUCUCAUUUCAGACAUUGAA	Cleavage	1
Cluster_28	UUUAAUGUUUGGAAUGAGGACU	22	Medtr8g469050.1	| hypothetical protein | LC | chr8:25045222-25043316 | 20130731	2	-1	1	22	795	816	UUUAAUGUUUGGAAUGAGGACU	:: :::::.::::.::::::	UCUCAUCAUUUCAAAUAUUAAA	Cleavage	1
Cluster_289	UGCUUGAUUAUAUAGGAAG	19	Medtr2g437150.1	| mTERF protein | LC | chr2:14528254-14531987 | 20130731	2	-1	1	19	1388	1406	UGCUUGAUUAUAUAGGAAG	.::::: ::::::::::::	UUUCCUCUAUAAUCAAGCA	Cleavage	1
Cluster_327	UAGGUAGAAUAGCGUCAGCGUG	22	Medtr4g088190.1	| isoflavone-7-O-methyltransferase | HC | chr4:34775358-34777697 | 20130731	2	-1	1	22	1037	1058	UAGGUAGAAUAGCGUCAGCGUG	.:::::.:::.::.:::.::	UCUGCUGAUGCUGUUUUACUUA	Cleavage	1
Cluster_327	UAGGUAGAAUAGCGUCAGCGUG	22	Medtr2g460760.1	| cytosol aminopeptidase family protein | HC | chr2:25067596-25065494 | 20130731	2	-1	1	22	590	611	UAGGUAGAAUAGCGUCAGCGUG	.:::: ::.:.:::::::::	GUUGCUGUCGUUGUUCUACCUA	Cleavage	1
Cluster_332	AGGUAGAAUUCUGUUGGUUGAA	22	Medtr3g061090.1	| BTB/POZ domain plant protein | HC | chr3:24258468-24261768 | 20130731	2	-1	1	22	93	114	AGGUAGAAUUCUGUUGGUUGAA	:::::::.:::::::::.:	ACCAACCAAUAGAAUUCUAUCA	Cleavage	1
Cluster_332	AGGUAGAAUUCUGUUGGUUGAA	22	Medtr5g025810.1	| hypothetical protein | LC | chr5:10520001-10521956 | 20130731	2	-1	1	22	350	371	AGGUAGAAUUCUGUUGGUUGAA	::::::::::::::: .:::::	UUCAACCAACAGAAUAUUACCU	Cleavage	1
Cluster_335	UAAAAAAAAAACUCUGGCCCGAAA	24	Medtr3g080530.1	| transmembrane protein, putative | HC | chr3:36437502-36438203 | 20130731	2	-1	1	24	669	692	UAAAAAAAAAACUCUGGCCCGAAA	::::: ::::::::::::	AGAAUGGCCAUAGUUUUUUUUUUU	Cleavage	1
Cluster_342	UAAACACUGCUGUCCUAGUGG	21	Medtr4g124470.1	| lysine-ketoglutarate reductase/saccharopine dehydrogenase | HC | chr4:51511890-51502928 | 20130731	2	-1	1	21	725	745	UAAACACUGCUGUCCUAGUGG	:::::::::::.:: ::::	GGACUAGGACAGCGGUAUUUA	Cleavage	1
Cluster_342	UAAACACUGCUGUCCUAGUGG	21	Medtr4g124470.4	| lysine-ketoglutarate reductase/saccharopine dehydrogenase | HC | chr4:51511890-51502928 | 20130731	2	-1	1	21	725	745	UAAACACUGCUGUCCUAGUGG	:::::::::::.:: ::::	GGACUAGGACAGCGGUAUUUA	Cleavage	1
Cluster_342	UAAACACUGCUGUCCUAGUGG	21	Medtr4g124470.3	| lysine-ketoglutarate reductase/saccharopine dehydrogenase | HC | chr4:51511890-51502928 | 20130731	2	-1	1	21	963	983	UAAACACUGCUGUCCUAGUGG	:::::::::::.:: ::::	GGACUAGGACAGCGGUAUUUA	Cleavage	1
Cluster_342	UAAACACUGCUGUCCUAGUGG	21	Medtr4g124470.2	| lysine-ketoglutarate reductase/saccharopine dehydrogenase | HC | chr4:51511890-51502928 | 20130731	2	-1	1	21	763	783	UAAACACUGCUGUCCUAGUGG	:::::::::::.:: ::::	GGACUAGGACAGCGGUAUUUA	Cleavage	1
Cluster_347	UCCUCCUCCAAAUUCUGAACU	21	Medtr3g052800.1	| hypothetical protein | LC | chr3:20909936-20910727 | 20130731	2	-1	1	21	414	434	UCCUCCUCCAAAUUCUGAACU	.: ::::..::::::::::::	GGAUCAGGGUUUGGAGGAGGA	Cleavage	1
Cluster_347	UCCUCCUCCAAAUUCUGAACU	21	Medtr3g052810.1	| hypothetical protein | HC | chr3:20912669-20913457 | 20130731	2	-1	1	21	418	438	UCCUCCUCCAAAUUCUGAACU	.: ::::..::::::::::::	GGAUCAGGGUUUGGAGGAGGA	Cleavage	1
Cluster_347	UCCUCCUCCAAAUUCUGAACU	21	Medtr3g052820.1	| hypothetical protein | HC | chr3:20920787-20921380 | 20130731	2	-1	1	21	418	438	UCCUCCUCCAAAUUCUGAACU	.: ::::..::::::::::::	GGAUCAGGGUUUGGAGGAGGA	Cleavage	1
Cluster_369	UAAACAUGAGACCAAACAUCCCCU	24	Medtr5g064480.2	| ubiquitin-protein ligase | HC | chr5:27070606-27073085 | 20130731	2	-1	1	24	1243	1266	UAAACAUGAGACCAAACAUCCCCU	:::::::::.:.::::::	GAACUAUGUUUGGUUUUAUGUUUU	Cleavage	1
Cluster_369	UAAACAUGAGACCAAACAUCCCCU	24	Medtr5g064480.1	| ubiquitin-protein ligase | HC | chr5:27070427-27073110 | 20130731	2	-1	1	24	1159	1182	UAAACAUGAGACCAAACAUCCCCU	:::::::::.:.::::::	GAACUAUGUUUGGUUUUAUGUUUU	Cleavage	1
Cluster_369	UAAACAUGAGACCAAACAUCCCCU	24	Medtr4g101970.1	| hypothetical protein | LC | chr4:42193981-42195992 | 20130731	2	-1	1	24	140	163	UAAACAUGAGACCAAACAUCCCCU	:::::::::::::::::	GUCAAUGGUUUGGUCUCAUGUUUA	Cleavage	1
Cluster_369	UAAACAUGAGACCAAACAUCCCCU	24	Medtr1g067370.1	| lung seven transmembrane receptor family protein | HC | chr1:29027853-29025870 | 20130731	2	-1	1	24	755	778	UAAACAUGAGACCAAACAUCCCCU	:.::::::::.:.::::::.	UCUAGGUGUUUGGUUUUAUGUUUG	Cleavage	1
Cluster_369	UAAACAUGAGACCAAACAUCCCCU	24	Medtr7g013660.1	| copper chaperone | HC | chr7:3949006-3946807 | 20130731	2	-1	1	24	729	752	UAAACAUGAGACCAAACAUCCCCU	: .::::::::.::.:::::.	UAUGUGUGUUUGGUUUCGUGUUUG	Cleavage	1
Cluster_4	UCACGAACAACCCGAGAUAAAAA	23	Medtr3g078627.1	| hypothetical protein | LC | chr3:35443805-35443465 | 20130731	2	-1	1	23	79	101	UCACGAACAACCCGAGAUAAAAA	: ::: ::::::::::::::::	UAUUUUCCUCGGGUUGUUCGUGA	Cleavage	1
Cluster_42	UGAUGGAGAACUUCUGCCU	19	Medtr5g021810.1	| filament-plant-like protein | HC | chr5:8494329-8500062 | 20130731	2	-1	1	19	1326	1344	UGAUGGAGAACUUCUGCCU	:::.: :::::::.:::::	AGGUACAAGUUCUUCAUCA	Cleavage	1
Cluster_42	UGAUGGAGAACUUCUGCCU	19	Medtr5g021810.2	| filament-plant-like protein | HC | chr5:8494329-8500117 | 20130731	2	-1	1	19	1467	1485	UGAUGGAGAACUUCUGCCU	:::.: :::::::.:::::	AGGUACAAGUUCUUCAUCA	Cleavage	1
Cluster_42	UGAUGGAGAACUUCUGCCU	19	Medtr5g021810.3	| filament-plant-like protein | HC | chr5:8496220-8500147 | 20130731	2	-1	1	19	1224	1242	UGAUGGAGAACUUCUGCCU	:::.: :::::::.:::::	AGGUACAAGUUCUUCAUCA	Cleavage	1
Cluster_432	AGAAUACACUUUGGCAAAUCCACC	24	Medtr7g108330.1	| CW-type zinc-finger protein | HC | chr7:44084771-44094571 | 20130731	2	-1	1	24	5623	5646	AGAAUACACUUUGGCAAAUCCACC	:::: :::::::::::::	CAUUUAUUUACCAAAGUGUAUUCC	Cleavage	1
Cluster_433	UUUUGGUAGAAUCUGGUUUACC	22	Medtr6g048310.1	| stress up-regulated Nod 19 protein | HC | chr6:17434870-17432636 | 20130731	2	-1	1	22	1093	1114	UUUUGGUAGAAUCUGGUUUACC	::::::::.::::..:::.:	CCUAAACCAGGUUCUGUCAAGA	Cleavage	1
Cluster_433	UUUUGGUAGAAUCUGGUUUACC	22	Medtr2g026080.1	| auxin-responsive family protein | HC | chr2:9414194-9411663 | 20130731	2	-1	1	22	1060	1081	UUUUGGUAGAAUCUGGUUUACC	:::.::::::::::...::	ACAAAAUCAGAUUCUACUGGAA	Cleavage	1
Cluster_433	UUUUGGUAGAAUCUGGUUUACC	22	Medtr5g038410.1	| glyoxal oxidase amine-terminal protein | HC | chr5:16845955-16847565 | 20130731	2	-1	1	22	363	384	UUUUGGUAGAAUCUGGUUUACC	.::.::::::::::::::	UUCGAAUCAGAUUCUACCAAAC	Cleavage	1
Cluster_433	UUUUGGUAGAAUCUGGUUUACC	22	Medtr4g094560.2	| stress up-regulated Nod 19 protein | HC | chr4:38240039-38236621 | 20130731	2	-1	1	22	1386	1407	UUUUGGUAGAAUCUGGUUUACC	::::::::.::::..:::.:	CCUAAACCAGGUUCUGUCAAGA	Cleavage	1
Cluster_433	UUUUGGUAGAAUCUGGUUUACC	22	Medtr4g094555.1	| stress up-regulated Nod 19 protein | HC | chr4:38227746-38225671 | 20130731	2	-1	1	22	1111	1132	UUUUGGUAGAAUCUGGUUUACC	::::::::.::::..:::.:	CCUAAACCAGGUUCUGUCAAGA	Cleavage	1
Cluster_433	UUUUGGUAGAAUCUGGUUUACC	22	Medtr4g094560.1	| stress up-regulated Nod 19 protein | HC | chr4:38240039-38236621 | 20130731	2	-1	1	22	1449	1470	UUUUGGUAGAAUCUGGUUUACC	::::::::.::::..:::.:	CCUAAACCAGGUUCUGUCAAGA	Cleavage	1
Cluster_433	UUUUGGUAGAAUCUGGUUUACC	22	Medtr6g048350.1	| stress up-regulated Nod 19 protein | HC | chr6:17456856-17453471 | 20130731	2	-1	1	22	1152	1173	UUUUGGUAGAAUCUGGUUUACC	::::::::.::::..:::.:	CCUAAACCAGGUUCUGUCAAGA	Cleavage	1
Cluster_433	UUUUGGUAGAAUCUGGUUUACC	22	Medtr4g094565.2	| stress up-regulated Nod 19 protein | HC | chr4:38249660-38247052 | 20130731	2	-1	1	22	1167	1188	UUUUGGUAGAAUCUGGUUUACC	::::::::.::::..:::.:	CCUAAACCAGGUUCUGUCAAGA	Cleavage	1
Cluster_433	UUUUGGUAGAAUCUGGUUUACC	22	Medtr4g094548.1	| stress up-regulated Nod 19 protein | HC | chr4:38215776-38212479 | 20130731	2	-1	1	22	1324	1345	UUUUGGUAGAAUCUGGUUUACC	::::::::.::::..:::.:	CCUAAACCAGGUUCUGUCAAGA	Cleavage	1
Cluster_433	UUUUGGUAGAAUCUGGUUUACC	22	Medtr4g094565.1	| stress up-regulated Nod 19 protein | HC | chr4:38249660-38247052 | 20130731	2	-1	1	22	1513	1534	UUUUGGUAGAAUCUGGUUUACC	::::::::.::::..:::.:	CCUAAACCAGGUUCUGUCAAGA	Cleavage	1
Cluster_433	UUUUGGUAGAAUCUGGUUUACC	22	Medtr4g094560.3	| stress up-regulated Nod 19 protein | HC | chr4:38239761-38236780 | 20130731	2	-1	1	22	1597	1618	UUUUGGUAGAAUCUGGUUUACC	::::::::.::::..:::.:	CCUAAACCAGGUUCUGUCAAGA	Cleavage	1
Cluster_439	UUAUUUCGUUCAAUAAACUGGA	22	Medtr4g077490.2	| ubiquitin carboxyl-terminal hydrolase | HC | chr4:29656940-29661299 | 20130731	2	-1	1	22	1480	1501	UUAUUUCGUUCAAUAAACUGGA	:..:::::::::::: ::::.:	UUUAGUUUAUUGAACCAAAUGA	Cleavage	1
Cluster_439	UUAUUUCGUUCAAUAAACUGGA	22	Medtr3g071480.1	| LRR receptor-like kinase | HC | chr3:32070026-32066014 | 20130731	2	-1	1	22	1810	1831	UUAUUUCGUUCAAUAAACUGGA	:. ::::: :::::.::::::.	UUGAGUUUCUUGAAUGAAAUAG	Cleavage	1
Cluster_477	AAAGUGAACACAAAGAACAAACU	23	Medtr5g074710.1	| peroxidase family protein | HC | chr5:31754814-31752761 | 20130731	2	-1	1	23	55	77	AAAGUGAACACAAAGAACAAACU	: : ::::.:::::: :::::::	AUUGUGUUUUUUGUGGUCACUUU	Cleavage	1
Cluster_477	AAAGUGAACACAAAGAACAAACU	23	Medtr3g037230.3	| zinc finger, C3HC4 type (RING finger) protein | HC | chr3:13635998-13627006 | 20130731	2	-1	1	23	19	41	AAAGUGAACACAAAGAACAAACU	:::::. :::::::.:::::	AAGUUGUUUCUUGUGUUUACUUU	Cleavage	1
Cluster_477	AAAGUGAACACAAAGAACAAACU	23	Medtr3g037230.2	| zinc finger, C3HC4 type (RING finger) protein | HC | chr3:13636031-13627006 | 20130731	2	-1	1	23	52	74	AAAGUGAACACAAAGAACAAACU	:::::. :::::::.:::::	AAGUUGUUUCUUGUGUUUACUUU	Cleavage	1
Cluster_485	ACGUUAGAAUUAUCGAAAGCCU	22	Medtr2g040410.1	| zinc knuckle (CCHC-type) family protein | LC | chr2:17736264-17729542 | 20130731	2	-1	1	22	2224	2245	ACGUUAGAAUUAUCGAAAGCCU	::: ::::.:::::.::::	AUUCUUCCGAUGAUUCUGACGU	Cleavage	3
Cluster_485	ACGUUAGAAUUAUCGAAAGCCU	22	Medtr2g040410.1	| zinc knuckle (CCHC-type) family protein | LC | chr2:17736264-17729542 | 20130731	2	-1	1	22	2317	2338	ACGUUAGAAUUAUCGAAAGCCU	::: ::::.:::::.::::	AUUCUUCCGAUGAUUCUGACGU	Cleavage	3
Cluster_487	ACUGGAAAGUAGUACUUGACGCCU	24	Medtr2g083920.3	| DnaJ heat shock amine-terminal domain protein | HC | chr2:35226922-35222690 | 20130731	2	-1	1	24	1034	1057	ACUGGAAAGUAGUACUUGACGCCU	::::::::::::: :.:::	CACAAUCAAGUACUACUUACUAGU	Cleavage	1
Cluster_5	UAAGAUCCUGAUCAUGUUUUCCU	23	Medtr5g053430.1	| NAC transcription factor-like protein | HC | chr5:22012794-22017536 | 20130731	2	-1	1	23	580	602	UAAGAUCCUGAUCAUGUUUUCCU	:: :::::::::::::.::.	AAAAAUACAUGAUCAGGAUUUUG	Cleavage	1
Cluster_5	UAAGAUCCUGAUCAUGUUUUCCU	23	Medtr5g053430.2	| NAC transcription factor-like protein | HC | chr5:22012794-22017536 | 20130731	2	-1	1	23	580	602	UAAGAUCCUGAUCAUGUUUUCCU	:: :::::::::::::.::.	AAAAAUACAUGAUCAGGAUUUUG	Cleavage	1
Cluster_509	AAGUUUAUGUUGGAACCACUCGAGA	25	Medtr4g032320.1	| receptor-like protein | LC | chr4:11120640-11117356 | 20130731	2	-1	1	25	1030	1054	AAGUUUAUGUUGGAACCACUCGAGA	: ::::::::::::: ::.::	GAAGGUGUGGUUCCAACAUCAAUUU	Cleavage	1
Cluster_537	ACGAGAUAACAAGUCAGAUG	20	Medtr1g030410.1	| P-loop nucleoside triphosphate hydrolase superfamily protein, putative | HC | chr1:10573825-10564912 | 20130731	2	-1	1	20	2977	2996	ACGAGAUAACAAGUCAGAUG	: ::::::::::.:.::::	AAGCUGACUUGUUGUUUCGU	Cleavage	1
Cluster_537	ACGAGAUAACAAGUCAGAUG	20	Medtr6g069200.1	| pentatricopeptide (PPR) repeat protein | HC | chr6:24897577-24898734 | 20130731	2	-1	1	20	1109	1128	ACGAGAUAACAAGUCAGAUG	:: :::.:::::::::.::	AAUAUGAUUUGUUAUCUUGU	Cleavage	1
Cluster_54	UGAACAUCUGACUUUUCGGCCGGA	24	Medtr8g037700.1	| malectin/receptor-like kinase family protein | HC | chr8:13975899-13972819 | 20130731	2	-1	1	24	2273	2296	UGAACAUCUGACUUUUCGGCCGGA	..: :::::::::: ::::::.:	AUUGACCGAAAAGUCUGAUGUUUA	Cleavage	1
Cluster_541	UGAGAGAAUCUUUGGUAAG	19	Medtr8g104740.3	| aspartyl/asparaginyl-tRNA synthetase family protein | HC | chr8:44115561-44107673 | 20130731	2	-1	1	19	659	677	UGAGAGAAUCUUUGGUAAG	: :.:::::::::::::.:	CAUGCCAAAGAUUCUCUUA	Cleavage	1
Cluster_541	UGAGAGAAUCUUUGGUAAG	19	Medtr8g104740.6	| aspartyl/asparaginyl-tRNA synthetase family protein | HC | chr8:44115561-44107673 | 20130731	2	-1	1	19	659	677	UGAGAGAAUCUUUGGUAAG	: :.:::::::::::::.:	CAUGCCAAAGAUUCUCUUA	Cleavage	1
Cluster_541	UGAGAGAAUCUUUGGUAAG	19	Medtr4g120810.1	| aspartyl/asparaginyl-tRNA synthetase family protein | HC | chr4:50017960-50010387 | 20130731	2	-1	1	19	680	698	UGAGAGAAUCUUUGGUAAG	: :.:::::::::::::.:	CAUGCCAAAGAUUCUCUUA	Cleavage	1
Cluster_541	UGAGAGAAUCUUUGGUAAG	19	Medtr8g104740.1	| aspartyl/asparaginyl-tRNA synthetase family protein | HC | chr8:44115561-44107664 | 20130731	2	-1	1	19	775	793	UGAGAGAAUCUUUGGUAAG	: :.:::::::::::::.:	CAUGCCAAAGAUUCUCUUA	Cleavage	1
Cluster_541	UGAGAGAAUCUUUGGUAAG	19	Medtr8g104740.2	| aspartyl/asparaginyl-tRNA synthetase family protein | HC | chr8:44115561-44107673 | 20130731	2	-1	1	19	659	677	UGAGAGAAUCUUUGGUAAG	: :.:::::::::::::.:	CAUGCCAAAGAUUCUCUUA	Cleavage	1
Cluster_541	UGAGAGAAUCUUUGGUAAG	19	Medtr8g104740.4	| aspartyl/asparaginyl-tRNA synthetase family protein | HC | chr8:44115561-44107664 | 20130731	2	-1	1	19	775	793	UGAGAGAAUCUUUGGUAAG	: :.:::::::::::::.:	CAUGCCAAAGAUUCUCUUA	Cleavage	1
Cluster_541	UGAGAGAAUCUUUGGUAAG	19	Medtr4g120810.2	| aspartyl/asparaginyl-tRNA synthetase family protein | HC | chr4:50017960-50012316 | 20130731	2	-1	1	19	680	698	UGAGAGAAUCUUUGGUAAG	: :.:::::::::::::.:	CAUGCCAAAGAUUCUCUUA	Cleavage	1
Cluster_541	UGAGAGAAUCUUUGGUAAG	19	Medtr4g129145.1	| hypothetical protein | LC | chr4:53763551-53762283 | 20130731	2	-1	1	19	190	208	UGAGAGAAUCUUUGGUAAG	:::.:.:::::::::.:.:	CUUGCUAAAGAUUCUUUUA	Cleavage	1
Cluster_541	UGAGAGAAUCUUUGGUAAG	19	Medtr1g076470.1	| phosphate-responsive 1 family protein | HC | chr1:34073722-34072174 | 20130731	2	-1	1	19	531	549	UGAGAGAAUCUUUGGUAAG	:: :.::::::::.:::::	CUCAUCAAAGAUUUUCUCA	Cleavage	1
Cluster_541	UGAGAGAAUCUUUGGUAAG	19	Medtr1g113700.1	| aspartyl/asparaginyl-tRNA synthetase family protein | HC | chr1:51304596-51295136 | 20130731	2	-1	1	19	558	576	UGAGAGAAUCUUUGGUAAG	: :.:::::::::::::.:	CAUGCCAAAGAUUCUCUUA	Cleavage	1
Cluster_545	UAUGAUCAUAUCAGCGUUGGCGAG	24	Medtr6g022320.1	| peptidyl serine alpha-galactosyltransferase | HC | chr6:7788998-7780243 | 20130731	2	-1	1	24	1429	1452	UAUGAUCAUAUCAGCGUUGGCGAG	:. ...:.::::::::::::::.	AUUCUUGAUGCUGAUAUGAUCAUG	Cleavage	1
Cluster_545	UAUGAUCAUAUCAGCGUUGGCGAG	24	Medtr5g079120.1	| myb-like DNA-binding domain protein | LC | chr5:33824299-33821199 | 20130731	2	-1	1	24	361	384	UAUGAUCAUAUCAGCGUUGGCGAG	: ..: :::::::::::::::	GAAGAUGAAGCUGAUAUGAUCAUA	Cleavage	1
Cluster_548	UGAUGGACUACAGAGAAAG	19	Medtr2g087590.1	| outer membrane OMP85 family protein | HC | chr2:36848781-36854045 | 20130731	2	-1	1	19	1342	1360	UGAUGGACUACAGAGAAAG	.:::::.::::::..::::	UUUUCUUUGUAGUUUAUCA	Cleavage	1
Cluster_549	UAAACUUGUUGGAGAGGGAGCU	22	Medtr1g022970.1	| peroxidase family protein | HC | chr1:7266778-7264537 | 20130731	2	-1	1	22	1504	1525	UAAACUUGUUGGAGAGGGAGCU	:: ::::.:::.:::::::	GUGUCACUCUUCAAUAAGUUUA	Cleavage	1
Cluster_549	UAAACUUGUUGGAGAGGGAGCU	22	Medtr3g035660.1	| NAD(P)H-quinone oxidoreductase subunit 2 | HC | chr3:13225940-13230352 | 20130731	2	-1	1	22	1095	1116	UAAACUUGUUGGAGAGGGAGCU	.: .::::.:::::::::::	UUUUAUCUCUUCAACAAGUUUA	Cleavage	1
Cluster_550	AGCACGACAAGAACUCAAAGCU	22	Medtr3g088835.1	| PPR containing plant-like protein | HC | chr3:40655233-40657665 | 20130731	2	-1	1	22	613	634	AGCACGACAAGAACUCAAAGCU	:. : ::::::::::::::::	UGUGUCGAGUUCUUGUCGUGCU	Cleavage	1
Cluster_551	UCAACAUUGAUCAACUUAGAACAA	24	Medtr1g073890.1	| DUF3475 domain protein | HC | chr1:32821051-32818643 | 20130731	2	-1	1	24	1202	1225	UCAACAUUGAUCAACUUAGAACAA	::::. :::::.::::::::	GGCGUCUAGCUUGAUUAAUGUUGA	Cleavage	1
Cluster_570	UUAUCAAUCAAUAAAAUGGAU	21	Medtr5g065270.1	| phosphoribosylaminoimidazole-succinocarboxamide synthase | HC | chr5:27439804-27434878 | 20130731	2	-1	1	21	984	1004	UUAUCAAUCAAUAAAAUGGAU	::: :::::.:::::::::.:	AUCAAUUUUGUUGAUUGAUGA	Cleavage	1
Cluster_570	UUAUCAAUCAAUAAAAUGGAU	21	Medtr8g056780.1	| photosystem II reaction center protein Z | HC | chr8:18972118-18972390 | 20130731	2	-1	1	21	48	68	UUAUCAAUCAAUAAAAUGGAU	:::::::::::::::::.:.	AUCCAUUUUAUUGAUUGGUGU	Cleavage	1
Cluster_574	GAAUGAAUUUGAUUGUGAAGAU	22	Medtr4g056390.1	| serine kinase-like protein | HC | chr4:20643675-20638632 | 20130731	2	-1	1	22	83	104	GAAUGAAUUUGAUUGUGAAGAU	:.::: ::::::.:::::::.	CUUUUCUCAAUCAGAUUCAUUU	Cleavage	1
Cluster_574	GAAUGAAUUUGAUUGUGAAGAU	22	Medtr7g022810.3	| DUF4378 domain protein | HC | chr7:7382687-7387714 | 20130731	2	-1	1	22	344	365	GAAUGAAUUUGAUUGUGAAGAU	.::.:.:::::::::.:::.	GCUUUUAUAAUCAAAUUUAUUU	Cleavage	1
Cluster_574	GAAUGAAUUUGAUUGUGAAGAU	22	Medtr1g106210.2	| cyclin-like protein, putative | HC | chr1:48114624-48117670 | 20130731	2	-1	1	22	136	157	GAAUGAAUUUGAUUGUGAAGAU	::::. ::::.::::::::	CAAUUCAUCAUCAGAUUCAUUC	Cleavage	1
Cluster_574	GAAUGAAUUUGAUUGUGAAGAU	22	Medtr1g106210.1	| cyclin-like protein, putative | HC | chr1:48114624-48117933 | 20130731	2	-1	1	22	136	157	GAAUGAAUUUGAUUGUGAAGAU	::::. ::::.::::::::	CAAUUCAUCAUCAGAUUCAUUC	Cleavage	1
Cluster_574	GAAUGAAUUUGAUUGUGAAGAU	22	Medtr3g063070.1	| TRAM, LAG1 and CLN8 (TLC) lipid-sensing domain protein | HC | chr3:28547655-28542831 | 20130731	2	-1	1	22	1142	1163	GAAUGAAUUUGAUUGUGAAGAU	::.::::..::.:::::.::::	AUUUUCAUGAUUAAAUUUAUUC	Cleavage	1
Cluster_574	GAAUGAAUUUGAUUGUGAAGAU	22	Medtr3g063070.2	| TRAM, LAG1 and CLN8 (TLC) lipid-sensing domain protein | HC | chr3:28547875-28542849 | 20130731	2	-1	1	22	1072	1093	GAAUGAAUUUGAUUGUGAAGAU	::.::::..::.:::::.::::	AUUUUCAUGAUUAAAUUUAUUC	Cleavage	1
Cluster_595	UGUAGUUUGGUCAGCUUGGCACAG	24	Medtr3g049530.1	| F-box/FBD/LRR protein | LC | chr3:18462648-18465581 | 20130731	2	-1	1	24	327	350	UGUAGUUUGGUCAGCUUGGCACAG	:::::.:::.:::..::::	UGAAACCAAGUUGAUCAAGUUACA	Cleavage	1
Cluster_596	UCCGCGGCAUUAUUAUCUG	19	Medtr3g045460.1	| Myb/SANT-like DNA-binding domain protein | HC | chr3:14798812-14790393 | 20130731	2	-1	1	19	1760	1778	UCCGCGGCAUUAUUAUCUG	:::::.::::::..:.:::	CAGAUGAUAAUGUUGUGGA	Cleavage	1
Cluster_596	UCCGCGGCAUUAUUAUCUG	19	Medtr3g045460.2	| Myb/SANT-like DNA-binding domain protein | HC | chr3:14798812-14790314 | 20130731	2	-1	1	19	1760	1778	UCCGCGGCAUUAUUAUCUG	:::::.::::::..:.:::	CAGAUGAUAAUGUUGUGGA	Cleavage	1
Cluster_597	UUUUCUUUCUGACUGUAAUAGU	22	Medtr1g086840.2	| D27 family protein, putative | HC | chr1:38882140-38884357 | 20130731	2	-1	1	22	71	92	UUUUCUUUCUGACUGUAAUAGU	..:.:::::::.:::::::::	GUUGUUACAGUUAGAAAGAAAU	Cleavage	1
Cluster_597	UUUUCUUUCUGACUGUAAUAGU	22	Medtr8g064890.1	| F-box protein interaction domain protein | LC | chr8:27231261-27230092 | 20130731	2	-1	1	22	994	1015	UUUUCUUUCUGACUGUAAUAGU	:.::::.:::::.:.::::::.	AUUAUUGCAGUCGGGAAGAAAG	Cleavage	1
Cluster_597	UUUUCUUUCUGACUGUAAUAGU	22	Medtr4g087040.1	| kinesin motor domain protein | HC | chr4:34094918-34080260 | 20130731	2	-1	1	22	8578	8599	UUUUCUUUCUGACUGUAAUAGU	:: :::::::::: :::::::.	ACCAUUACAGUCAAAAAGAAAG	Cleavage	1
Cluster_597	UUUUCUUUCUGACUGUAAUAGU	22	Medtr4g099190.2	| plant/K14A3-4 protein | HC | chr4:41098251-41093510 | 20130731	2	-1	1	22	3028	3049	UUUUCUUUCUGACUGUAAUAGU	.:::.:::.:::::::::.	GUGGUUAUAGUUAGAAAGAAAG	Cleavage	1
Cluster_597	UUUUCUUUCUGACUGUAAUAGU	22	Medtr1g086840.1	| D27 family protein, putative | HC | chr1:38882140-38884971 | 20130731	2	-1	1	22	71	92	UUUUCUUUCUGACUGUAAUAGU	..:.:::::::.:::::::::	GUUGUUACAGUUAGAAAGAAAU	Cleavage	1
Cluster_597	UUUUCUUUCUGACUGUAAUAGU	22	Medtr2g104190.1	| frigida-LIKE protein | LC | chr2:44896943-44894953 | 20130731	2	-1	1	22	927	948	UUUUCUUUCUGACUGUAAUAGU	.::::::::.:::::.::.	AAAGUUACAGUCGGAAAGGAAG	Cleavage	1
Cluster_598	UAAUUGGAUUCUUGAAUCGCCU	22	Medtr8g040730.1	| sulfotransferase | HC | chr8:15172205-15168737 | 20130731	2	-1	1	22	338	359	UAAUUGGAUUCUUGAAUCGCCU	:: : ::::::::.:::::::.	AGUCAAUUCAAGAGUCCAAUUG	Cleavage	2
Cluster_598	UAAUUGGAUUCUUGAAUCGCCU	22	Medtr8g040490.1	| sulfotransferase | LC | chr8:15066311-15067933 | 20130731	2	-1	1	22	485	506	UAAUUGGAUUCUUGAAUCGCCU	:: : ::::::::.:::::::.	AGUCAAUUCAAGAGUCCAAUUG	Cleavage	1
Cluster_598	UAAUUGGAUUCUUGAAUCGCCU	22	Medtr4g069800.2	| ATP-dependent Clp protease proteolytic protein | HC | chr4:26245605-26250350 | 20130731	2	-1	1	22	951	972	UAAUUGGAUUCUUGAAUCGCCU	.::::.:::::::.:.:::	UUUUGAUUUAAGAAUCUAGUUA	Cleavage	1
Cluster_598	UAAUUGGAUUCUUGAAUCGCCU	22	Medtr4g069800.1	| ATP-dependent Clp protease proteolytic protein | HC | chr4:26245523-26250401 | 20130731	2	-1	1	22	1129	1150	UAAUUGGAUUCUUGAAUCGCCU	.::::.:::::::.:.:::	UUUUGAUUUAAGAAUCUAGUUA	Cleavage	1
Cluster_607	UAGCUUCUUUUAGUGGUGCGGCCU	24	Medtr8g040975.1	| hypothetical protein | LC | chr8:15422135-15424182 | 20130731	2	-1	1	24	686	709	UAGCUUCUUUUAGUGGUGCGGCCU	:::: :::..:::::::::	CUGAAGCACAACUGGAAGAAGCUA	Cleavage	1
Cluster_607	UAGCUUCUUUUAGUGGUGCGGCCU	24	Medtr8g010160.1	| ABI3-interacting protein | HC | chr8:2588108-2583935 | 20130731	2	-1	1	24	2089	2112	UAGCUUCUUUUAGUGGUGCGGCCU	: :.::::::::::::.::	UUCAAGAAUCACUAAAAGAAGUUA	Cleavage	1
Cluster_626	UGAUAACCCUUGGAUUGAAAUUGCC	25	Medtr3g462760.1	| laccase/diphenol oxidase family protein | HC | chr3:25090888-25094154 | 20130731	2	-1	1	25	136	160	UGAUAACCCUUGGAUUGAAAUUGCC	.: ::::: :.:::::::.:::	GUAGAAUUCAAACUAAGGGUUGUCA	Cleavage	1
Cluster_627	UACAUAGUCCAGGACCAACAUAACC	25	Medtr3g116210.1	| hypothetical protein | LC | chr3:54333346-54332573 | 20130731	2	-1	1	25	289	313	UACAUAGUCCAGGACCAACAUAACC	: :::::::..:::.::.::::	AACUUUGUUGGUUUUGGGCUGUGUA	Cleavage	1
Cluster_629	UUUUUUCUUGGAAGAGCUAGCCG	23	Medtr4g014600.1	| hypothetical protein | HC | chr4:4150139-4144138 | 20130731	2	-1	1	23	4	26	UUUUUUCUUGGAAGAGCUAGCCG	:.:. :::::.::::::::::	AAGUUGACUCUUUCAAGAAAAAA	Cleavage	1
Cluster_629	UUUUUUCUUGGAAGAGCUAGCCG	23	Medtr4g013235.2	| SCAR2, putative | HC | chr4:3624743-3632836 | 20130731	2	-1	1	23	1699	1721	UUUUUUCUUGGAAGAGCUAGCCG	:::.::::::::::::.:	UAAAUAGUUCUUCCAAGAAAGAU	Cleavage	1
Cluster_629	UUUUUUCUUGGAAGAGCUAGCCG	23	Medtr4g013235.3	| SCAR2, putative | HC | chr4:3624743-3632913 | 20130731	2	-1	1	23	1699	1721	UUUUUUCUUGGAAGAGCUAGCCG	:::.::::::::::::.:	UAAAUAGUUCUUCCAAGAAAGAU	Cleavage	1
Cluster_629	UUUUUUCUUGGAAGAGCUAGCCG	23	Medtr4g014600.2	| hypothetical protein | HC | chr4:4150139-4144138 | 20130731	2	-1	1	23	4	26	UUUUUUCUUGGAAGAGCUAGCCG	:.:. :::::.::::::::::	AAGUUGACUCUUUCAAGAAAAAA	Cleavage	1
Cluster_629	UUUUUUCUUGGAAGAGCUAGCCG	23	Medtr1g022960.1	| nucleotide-binding; protein-binding protein | HC | chr1:7263616-7257247 | 20130731	2	-1	1	23	1526	1548	UUUUUUCUUGGAAGAGCUAGCCG	:::.::::::.::..::::	GGAGUAGUUCUUCCGAGGGAAAA	Cleavage	1
Cluster_629	UUUUUUCUUGGAAGAGCUAGCCG	23	Medtr4g013235.1	| SCAR2, putative | HC | chr4:3624744-3632964 | 20130731	2	-1	1	23	1701	1723	UUUUUUCUUGGAAGAGCUAGCCG	:::.::::::::::::.:	UAAAUAGUUCUUCCAAGAAAGAU	Cleavage	1
Cluster_629	UUUUUUCUUGGAAGAGCUAGCCG	23	Medtr1g022960.2	| nucleotide-binding; protein-binding protein | HC | chr1:7263623-7257247 | 20130731	2	-1	1	23	1282	1304	UUUUUUCUUGGAAGAGCUAGCCG	:::.::::::.::..::::	GGAGUAGUUCUUCCGAGGGAAAA	Cleavage	1
Cluster_629	UUUUUUCUUGGAAGAGCUAGCCG	23	Medtr1g055055.1	| F-box protein interaction domain protein | LC | chr1:24234318-24233264 | 20130731	2	-1	1	23	472	494	UUUUUUCUUGGAAGAGCUAGCCG	.::: ::::::::::.::.:	UCUUUAGAUCUUCCAAGAGAAGA	Cleavage	1
Cluster_629	UUUUUUCUUGGAAGAGCUAGCCG	23	Medtr4g106370.1	| glycosyl hydrolase family 47 protein | HC | chr4:44116468-44111121 | 20130731	2	-1	1	23	280	302	UUUUUUCUUGGAAGAGCUAGCCG	: : :::::::::::::::	CCCAUUGGUCUUCCAAGAAAAAA	Cleavage	1
Cluster_63	UCAGCAUUGUCUCAGACUAUUGUU	24	Medtr4g043650.1	| glycerol-3-phosphate dehydrogenase | HC | chr4:14625115-14621396 | 20130731	2	-1	1	24	783	806	UCAGCAUUGUCUCAGACUAUUGUU	::::: ::.:::::::.:::	CUUUAUAGUGUGGGACAAUGUUGA	Cleavage	1
Cluster_63	UCAGCAUUGUCUCAGACUAUUGUU	24	Medtr7g017700.1	| PPR containing plant-like protein | HC | chr7:5672185-5669078 | 20130731	2	-1	1	24	2709	2732	UCAGCAUUGUCUCAGACUAUUGUU	.:::: :::::.::::.:::	CUGUGUAGUGUGAGAUAAUGUUGA	Cleavage	1
Cluster_635	UAAAGAAGUUGUACUCUGCCU	21	Medtr5g077430.1	| LRR receptor-like kinase | HC | chr5:33054258-33058084 | 20130731	2	-1	1	21	938	958	UAAAGAAGUUGUACUCUGCCU	::::: ::..:::::::::	UUGCAGAAUAUGACUUCUUUA	Cleavage	1
Cluster_637	ACGAAGAUUGCAAAGGCUGCCU	22	Medtr3g466710.1	| NB-ARC domain disease resistance protein | LC | chr3:27437100-27433318 | 20130731	2	-1	1	22	3162	3183	ACGAAGAUUGCAAAGGCUGCCU	:::.::::::::::::: :	UAUCAGUCUUUGCAAUCUUCCU	Cleavage	1
Cluster_64	UGGCAUCUUGAGAACUUUUAGCA	23	Medtr4g052940.1	| RNA recognition motif, a.k.a. RRM, RBD protein | HC | chr4:19205591-19210680 | 20130731	2	-1	1	23	262	284	UGGCAUCUUGAGAACUUUUAGCA	: :::. ::::.:::::::::	AUCCAAAGUUUCUUAAGAUGCCA	Cleavage	1
Cluster_64	UGGCAUCUUGAGAACUUUUAGCA	23	Medtr1g029070.1	| nuclear transcription factor Y protein | LC | chr1:9919895-9921620 | 20130731	2	-1	1	23	219	241	UGGCAUCUUGAGAACUUUUAGCA	:: :::: :::::::::::::	CGCAAAAAUAUCUCAAGAUGCCA	Cleavage	1
Cluster_645	UUCAAUCUAAUUCUGAAUAGGGU	23	Medtr1g051825.3	| structural maintenance of chromosomes protein | HC | chr1:20727036-20747784 | 20130731	2	-1	1	23	2362	2384	UUCAAUCUAAUUCUGAAUAGGGU	:.:::::::: ::::::::	AAGAUGUUCAGAAUCAGAUUGAA	Cleavage	1
Cluster_645	UUCAAUCUAAUUCUGAAUAGGGU	23	Medtr1g051825.2	| structural maintenance of chromosomes protein | HC | chr1:20727128-20747784 | 20130731	2	-1	1	23	2508	2530	UUCAAUCUAAUUCUGAAUAGGGU	:.:::::::: ::::::::	AAGAUGUUCAGAAUCAGAUUGAA	Cleavage	1
Cluster_645	UUCAAUCUAAUUCUGAAUAGGGU	23	Medtr1g051825.1	| structural maintenance of chromosomes protein | HC | chr1:20727826-20747759 | 20130731	2	-1	1	23	2324	2346	UUCAAUCUAAUUCUGAAUAGGGU	:.:::::::: ::::::::	AAGAUGUUCAGAAUCAGAUUGAA	Cleavage	1
Cluster_65	UAAUUAGUUUUGAUUUGAUGCCU	23	Medtr3g096310.2	| GDP-mannose transporter GONST1 | HC | chr3:44013420-44018709 | 20130731	2	-1	1	23	1491	1513	UAAUUAGUUUUGAUUUGAUGCCU	::::.:::::::::.:::	CCAACUCAAGUCAAAACUAGUUA	Cleavage	1
Cluster_65	UAAUUAGUUUUGAUUUGAUGCCU	23	Medtr4g009960.3	| eukaryotic translation initiation factor 3 subunit | HC | chr4:2156546-2144712 | 20130731	2	-1	1	23	3680	3702	UAAUUAGUUUUGAUUUGAUGCCU	: :. :::::::::::::::::	AAGUUUCAAAUCAAAACUAAUUC	Cleavage	1
Cluster_656	AUUUGAAGAAAGAACUUGCAAUGCC	25	Medtr4g093590.1	| executer 1 | HC | chr4:37133162-37118168 | 20130731	2	-1	1	25	2274	2298	AUUUGAAGAAAGAACUUGCAAUGCC	:::.:: :::::::::::.::	AGACUUGUAAAUUCUUUCUUCAGAU	Cleavage	1
Cluster_656	AUUUGAAGAAAGAACUUGCAAUGCC	25	Medtr0052s0020.1	| hypothetical protein | HC | scaffold0052:3749-2706 | 20130731	2	-1	1	25	953	977	AUUUGAAGAAAGAACUUGCAAUGCC	:: :::: ::.:::.:::::::	AAAAUCGCAACUUUUUUUUUCAAAU	Cleavage	1
Cluster_656	AUUUGAAGAAAGAACUUGCAAUGCC	25	Medtr4g093590.2	| executer 1 | HC | chr4:37133116-37121655 | 20130731	2	-1	1	25	2228	2252	AUUUGAAGAAAGAACUUGCAAUGCC	:::.:: :::::::::::.::	AGACUUGUAAAUUCUUUCUUCAGAU	Cleavage	1
Cluster_656	AUUUGAAGAAAGAACUUGCAAUGCC	25	Medtr3g114110.3	| hypothetical protein | LC | chr3:53284633-53288572 | 20130731	2	-1	1	25	1041	1065	AUUUGAAGAAAGAACUUGCAAUGCC	:::::::.::::: :::::	ACCCAGGCAAGUUUUUUCUGCAAAU	Cleavage	1
Cluster_656	AUUUGAAGAAAGAACUUGCAAUGCC	25	Medtr6g069510.1	| auxin efflux carrier family transporter | HC | chr6:25038233-25043852 | 20130731	2	-1	1	25	943	967	AUUUGAAGAAAGAACUUGCAAUGCC	:: :::: :::::::::::::	AAGAUCACAAGGUCUUUCUUCAAAU	Cleavage	1
Cluster_692	UUCAAAAAACAACGGAUUGU	20	Medtr3g028010.1	| zinc finger A20 and AN1 domain stress-associated protein | HC | chr3:8849690-8848559 | 20130731	2	-1	1	20	1073	1092	UUCAAAAAACAACGGAUUGU	:.:::..::::::::::::.	AUAAUUUGUUGUUUUUUGAG	Cleavage	1
Cluster_694	UCUCCGGAUCGUUUGUACACGAAGC	25	Medtr7g098150.1	| peptide transporter | HC | chr7:39218359-39215366 | 20130731	2	-1	1	25	1198	1221	UCUCCGGAUCGUUUGUACACGAAGC	::::. :::.: ::.::::::::::	GCUUU-UGUGCCAAUGAUCCGGAGA	Cleavage	1
Cluster_71	CAAAGAAACUGUCAGUCUGAUA	22	Medtr1g041435.2	| RNA polymerase II-associated-like protein | HC | chr1:15514644-15508773 | 20130731	2	-1	1	22	800	821	CAAAGAAACUGUCAGUCUGAUA	:::: :::..:::::::::	GCACAGAAUGAUGGUUUCUUUG	Cleavage	1
Cluster_71	CAAAGAAACUGUCAGUCUGAUA	22	Medtr1g041435.1	| RNA polymerase II-associated-like protein | HC | chr1:15516239-15508773 | 20130731	2	-1	1	22	953	974	CAAAGAAACUGUCAGUCUGAUA	:::: :::..:::::::::	GCACAGAAUGAUGGUUUCUUUG	Cleavage	1
Cluster_717	CUGAAGAGAUAAAUGAUGAAU	21	Medtr4g125980.1	| membrane-bound O-acyltransferase family MBOAT protein | HC | chr4:52331808-52341209 | 20130731	2	-1	1	21	335	355	CUGAAGAGAUAAAUGAUGAAU	:.::.::::::.:::::.:	UAUUAUUAUUUAUUUCUUCGG	Cleavage	1
Cluster_717	CUGAAGAGAUAAAUGAUGAAU	21	Medtr4g125980.3	| membrane-bound O-acyltransferase family MBOAT protein | HC | chr4:52331808-52341209 | 20130731	2	-1	1	21	335	355	CUGAAGAGAUAAAUGAUGAAU	:.::.::::::.:::::.:	UAUUAUUAUUUAUUUCUUCGG	Cleavage	1
Cluster_717	CUGAAGAGAUAAAUGAUGAAU	21	Medtr4g125980.2	| membrane-bound O-acyltransferase family MBOAT protein | HC | chr4:52331808-52341209 | 20130731	2	-1	1	21	335	355	CUGAAGAGAUAAAUGAUGAAU	:.::.::::::.:::::.:	UAUUAUUAUUUAUUUCUUCGG	Cleavage	1
Cluster_717	CUGAAGAGAUAAAUGAUGAAU	21	Medtr1g018840.2	| papain family cysteine protease | HC | chr1:5550773-5546467 | 20130731	2	-1	1	21	1423	1443	CUGAAGAGAUAAAUGAUGAAU	: :.:: ::::::::.:::::	AAUUAUAAUUUAUCUUUUCAG	Cleavage	1
Cluster_717	CUGAAGAGAUAAAUGAUGAAU	21	Medtr4g085090.1	| phosphatidylinositol-4-phosphate 5-kinase family protein | HC | chr4:33270620-33278335 | 20130731	2	-1	1	21	2801	2821	CUGAAGAGAUAAAUGAUGAAU	:.:::::::::::::: ::	GCUUAUCAUUUAUCUCUUGAG	Cleavage	1
Cluster_717	CUGAAGAGAUAAAUGAUGAAU	21	Medtr5g027840.1	| DEAD-box ATP-dependent RNA helicase | HC | chr5:11616617-11610718 | 20130731	2	-1	1	21	1801	1821	CUGAAGAGAUAAAUGAUGAAU	::::.::::::.::::::	UCUCAUUAUUUAUUUCUUCAA	Cleavage	1
Cluster_721	UAUGAUUUAUAAUGAGGAUGAAG	23	Medtr0028s0240.1	| hypothetical protein | LC | scaffold0028:98321-95874 | 20130731	2	-1	1	23	1488	1510	UAUGAUUUAUAAUGAGGAUGAAG	:::.:::::: ::::::::	CAAAAUCUUCAUUAAAAAUCAUA	Cleavage	1
Cluster_727	AGAUUUUGAUCUUUAAAAGGCCU	23	Medtr3g466480.1	| CBL-interacting kinase | HC | chr3:27312840-27311509 | 20130731	2	-1	1	23	655	677	AGAUUUUGAUCUUUAAAAGGCCU	:::::::: :::::::::.:	CUUCCUUUUAAUGAUCAAAAUUU	Cleavage	1
Cluster_727	AGAUUUUGAUCUUUAAAAGGCCU	23	Medtr3g118525.1	| N-acetylglucosaminyltransferase I | HC | chr3:55465373-55466602 | 20130731	2	-1	1	23	669	691	AGAUUUUGAUCUUUAAAAGGCCU	.::: ::.::::::::::.:	GUAUCUUGUAGAGAUCAAAAUUU	Cleavage	2
Cluster_727	AGAUUUUGAUCUUUAAAAGGCCU	23	Medtr3g104640.1	| DUF3511 domain protein | HC | chr3:48217696-48215815 | 20130731	2	-1	1	23	218	240	AGAUUUUGAUCUUUAAAAGGCCU	: : .::: :.::::::::::::	AAGAUUUUCAGAGAUCAAAAUCU	Cleavage	1
Cluster_727	AGAUUUUGAUCUUUAAAAGGCCU	23	Medtr1g100110.1	| malectin/receptor-like kinase family protein | HC | chr1:45100036-45097546 | 20130731	2	-1	1	23	367	389	AGAUUUUGAUCUUUAAAAGGCCU	:: :::::::::::::.:.:	UUUCCAUUUAAAGAUCAAAGUUU	Cleavage	1
Cluster_727	AGAUUUUGAUCUUUAAAAGGCCU	23	Medtr4g088525.1	| serpin-like protein | LC | chr4:35153843-35155935 | 20130731	2	-1	1	23	880	902	AGAUUUUGAUCUUUAAAAGGCCU	.:: ::.:::.:::::::::	GACUCUCUUGAAGGUCAAAAUCU	Cleavage	1
Cluster_733	UCACUUGAACAUGAGCGAG	19	Medtr2g103750.1	| transmembrane protein, putative | HC | chr2:44667526-44668852 | 20130731	2	-1	1	19	1045	1063	UCACUUGAACAUGAGCGAG	::.:. :::::::::::::	CUUGUCCAUGUUCAAGUGA	Cleavage	1
Cluster_733	UCACUUGAACAUGAGCGAG	19	Medtr3g034210.1	| F-box/WD-40 repeat plant protein | HC | chr3:11046354-11053719 | 20130731	2	-1	1	19	896	914	UCACUUGAACAUGAGCGAG	::.:.:.:::::.::::::	CUUGUUUAUGUUUAAGUGA	Cleavage	1
Cluster_749	GAAGAAUUAAAUGUUGGAAAAUG	23	Medtr7g075370.1	| hypothetical protein | LC | chr7:28233386-28232316 | 20130731	2	-1	1	23	1003	1025	GAAGAAUUAAAUGUUGGAAAAUG	:::::: :::::.:::.:::	CUAUUUCCAUCAUUUGAUUUUUC	Cleavage	1
Cluster_751	UGUGUCUUAAAGAAAUCAUGCCU	23	Medtr4g055190.1	| hypothetical protein | HC | chr4:20072654-20075166 | 20130731	2	-1	1	23	139	161	UGUGUCUUAAAGAAAUCAUGCCU	:::::::::::..:::::	UCAAAUGAUUUCUUUGGGACACC	Cleavage	1
Cluster_754	UGGUGAAGGCGGAAUUGUCAAAGC	24	Medtr4g100900.1	| 40S ribosomal S30-like protein | HC | chr4:41654963-41655855 | 20130731	2	-1	1	24	131	154	UGGUGAAGGCGGAAUUGUCAAAGC	: :::::: :.::.::::::::	AAUCUGACAAAUUCGUCUUCACCA	Cleavage	1
Cluster_766	ACGACCGAGAACUUUUUCUGAU	22	Medtr5g065670.1	| transcription factor | HC | chr5:27629590-27627190 | 20130731	2	-1	1	22	539	560	ACGACCGAGAACUUUUUCUGAU	::::::: ::::.:.::::::	CUCAGAAACAGUUUUUGGUCGU	Cleavage	1
Cluster_804	UCUUUAGAUGAUCUUGGUG	19	Medtr4g053310.1	| transmembrane protein, putative | LC | chr4:19250295-19249802 | 20130731	2	-1	1	19	371	389	UCUUUAGAUGAUCUUGGUG	.: :::::::::::::.::	UAACAAGAUCAUCUAAGGA	Cleavage	1
Cluster_805	UUGCUUAACACUAUUACCAGCCU	23	Medtr1058s0010.1	| transposable element protein, putative | LC | scaffold1058:2231-511 | 20130731	2	-1	1	23	605	627	UUGCUUAACACUAUUACCAGCCU	:::: ::::.:::::.:::::	GUGCUGCUAAUGGUGUUGAGCAA	Cleavage	1
Cluster_810	AAUGUUUAGACUUAGUGAAGCCU	23	Medtr5g022600.3	| Rho-like GTP-binding protein | HC | chr5:8913558-8916499 | 20130731	2	-1	1	23	927	949	AAUGUUUAGACUUAGUGAAGCCU	:::::::.:: ::::::::	GUAAUUCACUAGGUGUAAACAUU	Cleavage	1
Cluster_810	AAUGUUUAGACUUAGUGAAGCCU	23	Medtr4g088030.1	| trichome birefringence-like protein | HC | chr4:34505532-34508462 | 20130731	2	-1	1	23	341	363	AAUGUUUAGACUUAGUGAAGCCU	: ::::.:.:::::::::::	GUGAUUCAUUGAGUCUAAACAUG	Cleavage	1
Cluster_810	AAUGUUUAGACUUAGUGAAGCCU	23	Medtr5g022600.2	| Rho-like GTP-binding protein | HC | chr5:8913564-8916486 | 20130731	2	-1	1	23	809	831	AAUGUUUAGACUUAGUGAAGCCU	:::::::.:: ::::::::	GUAAUUCACUAGGUGUAAACAUU	Cleavage	1
Cluster_810	AAUGUUUAGACUUAGUGAAGCCU	23	Medtr4g087730.1	| Pmr5/Cas1p GDSL/SGNH-like acyl-esterase family protein | HC | chr4:34515354-34520486 | 20130731	2	-1	1	23	353	375	AAUGUUUAGACUUAGUGAAGCCU	: ::::.:.:::::::::::	GUGAUUCAUUGAGUCUAAACAUG	Cleavage	1
Cluster_810	AAUGUUUAGACUUAGUGAAGCCU	23	Medtr2g015720.1	| trichome birefringence-like protein | HC | chr2:4691237-4685635 | 20130731	2	-1	1	23	679	701	AAUGUUUAGACUUAGUGAAGCCU	: ::::::.:::::.:::::	GUGAUUCACUGAGUCUGAACAUG	Cleavage	1
Cluster_810	AAUGUUUAGACUUAGUGAAGCCU	23	Medtr4g087730.2	| Pmr5/Cas1p GDSL/SGNH-like acyl-esterase family protein | HC | chr4:34515354-34524162 | 20130731	2	-1	1	23	353	375	AAUGUUUAGACUUAGUGAAGCCU	: ::::.:.:::::::::::	GUGAUUCAUUGAGUCUAAACAUG	Cleavage	1
Cluster_810	AAUGUUUAGACUUAGUGAAGCCU	23	Medtr5g022600.1	| Rho-like GTP-binding protein | HC | chr5:8913558-8916499 | 20130731	2	-1	1	23	861	883	AAUGUUUAGACUUAGUGAAGCCU	:::::::.:: ::::::::	GUAAUUCACUAGGUGUAAACAUU	Cleavage	1
Cluster_819	UUCUUUGGCCUUUCCCUUG	19	Medtr5g086700.1	| ubiquitin carboxyl-terminal hydrolase-like protein | HC | chr5:37479517-37457082 | 20130731	2	-1	1	19	1789	1807	UUCUUUGGCCUUUCCCUUG	.::::::.:::..::::::	UAAGGGAGAGGUUAAAGAA	Cleavage	1
Cluster_819	UUCUUUGGCCUUUCCCUUG	19	Medtr5g086700.2	| ubiquitin carboxyl-terminal hydrolase-like protein | HC | chr5:37479368-37457121 | 20130731	2	-1	1	19	1640	1658	UUCUUUGGCCUUUCCCUUG	.::::::.:::..::::::	UAAGGGAGAGGUUAAAGAA	Cleavage	1
Cluster_819	UUCUUUGGCCUUUCCCUUG	19	Medtr1g080390.1	| RNA-binding (RRM/RBD/RNP motif) family protein | HC | chr1:35718041-35708690 | 20130731	2	-1	1	19	2812	2830	UUCUUUGGCCUUUCCCUUG	: ::: :::::::::::::	CUAGGAAAAGGCCAAAGAA	Cleavage	1
Cluster_824	UAAAGACUGUCCAAAAUCUGCCCA	24	Medtr8g106150.2	| cytokinin receptor histidine kinase | HC | chr8:44824480-44817990 | 20130731	2	-1	1	24	1304	1327	UAAAGACUGUCCAAAAUCUGCCCA	::.::::::..:::::::.	GAAAGAGGUUUUGGGUAGUCUUUG	Cleavage	1
Cluster_824	UAAAGACUGUCCAAAAUCUGCCCA	24	Medtr8g106150.1	| cytokinin receptor histidine kinase | HC | chr8:44824500-44817990 | 20130731	2	-1	1	24	827	850	UAAAGACUGUCCAAAAUCUGCCCA	::.::::::..:::::::.	GAAAGAGGUUUUGGGUAGUCUUUG	Cleavage	1
Cluster_824	UAAAGACUGUCCAAAAUCUGCCCA	24	Medtr8g106150.4	| cytokinin receptor histidine kinase | HC | chr8:44823842-44817990 | 20130731	2	-1	1	24	834	857	UAAAGACUGUCCAAAAUCUGCCCA	::.::::::..:::::::.	GAAAGAGGUUUUGGGUAGUCUUUG	Cleavage	1
Cluster_826	UCGGAGCGUCUUUCCAUGGCACAG	24	Medtr6g017015.1	| disease resistance protein (NBS-LRR class) family protein | LC | chr6:6684067-6682313 | 20130731	2	-1	1	24	773	796	UCGGAGCGUCUUUCCAUGGCACAG	:::: :::::::::::.:.	UGAAACCAUUGAAAGACGCUCUGG	Cleavage	1
Cluster_827	ACGAGCAACUUCUCUUUCCUUCG	23	Medtr5g007380.2	| insulinase (peptidase family M16) | HC | chr5:1336812-1323954 | 20130731	2	-1	1	23	1464	1486	ACGAGCAACUUCUCUUUCCUUCG	::::::::: ::::::.::::	AUAAGGAAAGACAAGUUGUUCGU	Cleavage	1
Cluster_827	ACGAGCAACUUCUCUUUCCUUCG	23	Medtr5g007380.1	| insulinase (peptidase family M16) | HC | chr5:1336812-1323954 | 20130731	2	-1	1	23	1464	1486	ACGAGCAACUUCUCUUUCCUUCG	::::::::: ::::::.::::	AUAAGGAAAGACAAGUUGUUCGU	Cleavage	1
Cluster_83	UUGGGAUUGCAAAUUUGAUGACAUC	25	Medtr1g113820.1	| ankyrin repeat protein | HC | chr1:51345033-51341687 | 20130731	2	-1	1	25	1816	1840	UUGGGAUUGCAAAUUUGAUGACAUC	: :: ::..::::::.::::.:::	UAAGUGAUUGAAUUUGUAAUCUCAA	Cleavage	1
Cluster_832	UUUUCUUCAUCUUCCUCCUCG	21	Medtr1g025810.1	| F-box-like protein | LC | chr1:8297751-8297017 | 20130731	2	-1	1	21	336	356	UUUUCUUCAUCUUCCUCCUCG	::::::::::: ::::::.:	AGAGGAGGAAGAAGAAGAAGA	Cleavage	3
Cluster_832	UUUUCUUCAUCUUCCUCCUCG	21	Medtr1g025810.1	| F-box-like protein | LC | chr1:8297751-8297017 | 20130731	2	-1	1	21	378	398	UUUUCUUCAUCUUCCUCCUCG	::::::::::: ::::::.:	AGAGGAGGAAGAAGAAGAAGA	Cleavage	3
Cluster_832	UUUUCUUCAUCUUCCUCCUCG	21	Medtr1g025810.1	| F-box-like protein | LC | chr1:8297751-8297017 | 20130731	2	-1	1	21	297	317	UUUUCUUCAUCUUCCUCCUCG	.:: :::::.:::::::::.:	UGAAGAGGAGGAUGAAGAAGA	Cleavage	3
Cluster_832	UUUUCUUCAUCUUCCUCCUCG	21	Medtr3g111740.1	| hypothetical protein | HC | chr3:52274077-52269700 | 20130731	2	-1	1	21	1516	1536	UUUUCUUCAUCUUCCUCCUCG	.:: :::::::::::.::::.	UGACGAGGAAGAUGAGGAAAG	Cleavage	1
Cluster_832	UUUUCUUCAUCUUCCUCCUCG	21	Medtr3g111740.2	| hypothetical protein | HC | chr3:52274077-52270989 | 20130731	2	-1	1	21	1516	1536	UUUUCUUCAUCUUCCUCCUCG	.:: :::::::::::.::::.	UGACGAGGAAGAUGAGGAAAG	Cleavage	1
Cluster_832	UUUUCUUCAUCUUCCUCCUCG	21	Medtr8g092425.1	| hypothetical protein | HC | chr8:38642462-38638212 | 20130731	2	-1	1	21	180	200	UUUUCUUCAUCUUCCUCCUCG	::::::::::: ::::::.:	AGAGGAGGAAGAAGAAGAAGA	Cleavage	2
Cluster_832	UUUUCUUCAUCUUCCUCCUCG	21	Medtr8g092425.1	| hypothetical protein | HC | chr8:38642462-38638212 | 20130731	2	-1	1	21	224	244	UUUUCUUCAUCUUCCUCCUCG	::::::::::: ::::::.:	GGAGGAGGAAGAAGAAGAAGA	Cleavage	2
Cluster_832	UUUUCUUCAUCUUCCUCCUCG	21	Medtr7g085600.1	| chaperone DnaJ domain protein | HC | chr7:33181901-33186268 | 20130731	2	-1	1	21	580	600	UUUUCUUCAUCUUCCUCCUCG	.::: ::::.:::::::.:::	UGAGAAGGAGGAUGAAGGAAA	Cleavage	1
Cluster_832	UUUUCUUCAUCUUCCUCCUCG	21	Medtr7g076690.1	| hypothetical protein | HC | chr7:28903843-28901286 | 20130731	2	-1	1	21	605	625	UUUUCUUCAUCUUCCUCCUCG	.:: :::::::::::.:::.:	UGAAGAGGAAGAUGAGGAAGA	Cleavage	1
Cluster_832	UUUUCUUCAUCUUCCUCCUCG	21	Medtr8g088370.1	| import component Toc86/159, G and M domain protein | HC | chr8:36605419-36610672 | 20130731	2	-1	1	21	3468	3488	UUUUCUUCAUCUUCCUCCUCG	:.::: :::::::::::.::	GGGGGAAGAAGAUGAAGAGAA	Cleavage	2
Cluster_832	UUUUCUUCAUCUUCCUCCUCG	21	Medtr4g122270.1	| DNA replication licensing factor MCM2, putative | HC | chr4:50492382-50486664 | 20130731	2	-1	1	21	243	263	UUUUCUUCAUCUUCCUCCUCG	:: ::::::::::.::::.:	GGAAGAGGAAGAUGGAGAAGA	Cleavage	1
Cluster_832	UUUUCUUCAUCUUCCUCCUCG	21	Medtr4g056480.1	| vacuolar protein sorting protein | HC | chr4:20713510-20696458 | 20130731	2	-1	1	21	163	183	UUUUCUUCAUCUUCCUCCUCG	:: ::::::::::::::..:	AGACGAGGAAGAUGAAGAGGA	Cleavage	1
Cluster_832	UUUUCUUCAUCUUCCUCCUCG	21	Medtr4g056480.2	| vacuolar protein sorting protein | HC | chr4:20713510-20696605 | 20130731	2	-1	1	21	163	183	UUUUCUUCAUCUUCCUCCUCG	:: ::::::::::::::..:	AGACGAGGAAGAUGAAGAGGA	Cleavage	1
Cluster_832	UUUUCUUCAUCUUCCUCCUCG	21	Medtr7g069930.1	| hypothetical protein | HC | chr7:25781437-25782731 | 20130731	2	-1	1	21	400	420	UUUUCUUCAUCUUCCUCCUCG	::: :::::::::::::::	GGAGAAGGAAGAUGAAGAAAU	Cleavage	1
Cluster_832	UUUUCUUCAUCUUCCUCCUCG	21	Medtr1g116900.2	| Nse4, component of Smc5/6 DNA repair complex protein | HC | chr1:52801866-52798334 | 20130731	2	-1	1	21	422	442	UUUUCUUCAUCUUCCUCCUCG	:::::: :.:::::::::.:	GGAGGAGAAGGAUGAAGAAGA	Cleavage	1
Cluster_832	UUUUCUUCAUCUUCCUCCUCG	21	Medtr1g116900.1	| Nse4, component of Smc5/6 DNA repair complex protein | HC | chr1:52801926-52798628 | 20130731	2	-1	1	21	482	502	UUUUCUUCAUCUUCCUCCUCG	:::::: :.:::::::::.:	GGAGGAGAAGGAUGAAGAAGA	Cleavage	1
Cluster_832	UUUUCUUCAUCUUCCUCCUCG	21	Medtr8g095330.1	| sucrose non-fermenting-like kinase 2 family protein | HC | chr8:39884287-39881032 | 20130731	2	-1	1	21	1569	1589	UUUUCUUCAUCUUCCUCCUCG	:: :::::.:::::::::.:	GGAAGAGGAGGAUGAAGAAGA	Cleavage	1
Cluster_832	UUUUCUUCAUCUUCCUCCUCG	21	Medtr5g070100.1	| RNA recognition motif (RRM) containing protein | HC | chr5:29707444-29702897 | 20130731	2	-1	1	21	579	599	UUUUCUUCAUCUUCCUCCUCG	:: ::::::::::::::..:	GGAAGAGGAAGAUGAAGAGGA	Cleavage	1
Cluster_832	UUUUCUUCAUCUUCCUCCUCG	21	Medtr0554s0020.1	| cytochrome P450 family 71 protein | HC | scaffold0554:4993-7144 | 20130731	2	-1	1	21	795	815	UUUUCUUCAUCUUCCUCCUCG	::::: ::::.:::::::.:	AGAGGAUGAAGGUGAAGAAGA	Cleavage	1
Cluster_832	UUUUCUUCAUCUUCCUCCUCG	21	Medtr1g418545.1	| acyl-CoA-binding domain protein | HC | chr1:5360731-5364929 | 20130731	2	-1	1	21	780	800	UUUUCUUCAUCUUCCUCCUCG	::: ::::::::::.::.::	GGAGAAGGAAGAUGAGGAGAA	Cleavage	1
Cluster_832	UUUUCUUCAUCUUCCUCCUCG	21	Medtr1g015185.2	| PHD finger alfin-like protein | HC | chr1:3751249-3746646 | 20130731	2	-1	1	21	845	865	UUUUCUUCAUCUUCCUCCUCG	:: :::::::::::.:::.:	GGACGAGGAAGAUGAGGAAGA	Cleavage	1
Cluster_832	UUUUCUUCAUCUUCCUCCUCG	21	Medtr1g015185.1	| PHD finger alfin-like protein | HC | chr1:3751255-3746618 | 20130731	2	-1	1	21	816	836	UUUUCUUCAUCUUCCUCCUCG	:: :::::::::::.:::.:	GGACGAGGAAGAUGAGGAAGA	Cleavage	1
Cluster_832	UUUUCUUCAUCUUCCUCCUCG	21	Medtr4g122830.1	| hypothetical protein | LC | chr4:50658562-50660740 | 20130731	2	-1	1	21	516	536	UUUUCUUCAUCUUCCUCCUCG	::::: ::::::::::::..	GGAGGAUGAAGAUGAAGAAGG	Cleavage	1
Cluster_832	UUUUCUUCAUCUUCCUCCUCG	21	Medtr2g096080.1	| CCT motif protein | HC | chr2:41011109-41013371 | 20130731	2	-1	1	21	740	760	UUUUCUUCAUCUUCCUCCUCG	::::: ::.:::::::::.:	GGAGGAAGAGGAUGAAGAAGA	Cleavage	1
Cluster_832	UUUUCUUCAUCUUCCUCCUCG	21	Medtr8g467390.1	| DUF1666 family protein | LC | chr8:24215397-24217284 | 20130731	2	-1	1	21	273	293	UUUUCUUCAUCUUCCUCCUCG	:: ::::::::::.:::::.	AGAAGAGGAAGAUGGAGAAAG	Cleavage	1
Cluster_832	UUUUCUUCAUCUUCCUCCUCG	21	Medtr2g012310.1	| Pre-mRNA-splicing factor SYF1-like protein | HC | chr2:3026039-3032585 | 20130731	2	-1	1	21	1200	1220	UUUUCUUCAUCUUCCUCCUCG	.:: :: ::::::::::::::	UGACGAAGAAGAUGAAGAAAA	Cleavage	1
Cluster_832	UUUUCUUCAUCUUCCUCCUCG	21	Medtr4g117530.1	| galactose oxidase | LC | chr4:48735876-48734767 | 20130731	2	-1	1	21	186	206	UUUUCUUCAUCUUCCUCCUCG	:: :::::::::::::::..	GGAAGAGGAAGAUGAAGAAGG	Cleavage	1
Cluster_832	UUUUCUUCAUCUUCCUCCUCG	21	Medtr2g005820.1	| bromodomain protein | HC | chr2:325936-330633 | 20130731	2	-1	1	21	1623	1643	UUUUCUUCAUCUUCCUCCUCG	::::::::::::::.:::...	CGAGGAGGAAGAUGGAGAGGG	Cleavage	1
Cluster_832	UUUUCUUCAUCUUCCUCCUCG	21	Medtr3g466820.1	| insulin-degrading enzyme | HC | chr3:27516028-27503943 | 20130731	2	-1	1	21	418	438	UUUUCUUCAUCUUCCUCCUCG	.:::::::: :::::::::.:	UGAGGAGGAUGAUGAAGAAGA	Cleavage	2
Cluster_832	UUUUCUUCAUCUUCCUCCUCG	21	Medtr4g094795.1	| zinc finger, C3HC4 type (RING finger) protein | HC | chr4:39016144-39012687 | 20130731	2	-1	1	21	1752	1772	UUUUCUUCAUCUUCCUCCUCG	::: :::::::::::::::..	CGACGAGGAAGAUGAAGAAGG	Cleavage	1
Cluster_832	UUUUCUUCAUCUUCCUCCUCG	21	Medtr2g025620.1	| transcription initiation factor IIF subunit alpha | HC | chr2:9168202-9161990 | 20130731	2	-1	1	21	951	971	UUUUCUUCAUCUUCCUCCUCG	.::::::::.:::::::: ::	UGAGGAGGAGGAUGAAGAUAA	Cleavage	1
Cluster_832	UUUUCUUCAUCUUCCUCCUCG	21	Medtr4g091110.1	| C3HC4-type RING zinc finger protein | LC | chr4:36070700-36067211 | 20130731	2	-1	1	21	561	581	UUUUCUUCAUCUUCCUCCUCG	.::::::::::: ::::::.:	UGAGGAGGAAGAAGAAGAAGA	Cleavage	1
Cluster_832	UUUUCUUCAUCUUCCUCCUCG	21	Medtr7g101270.1	| hypothetical protein | LC | chr7:40866721-40865807 | 20130731	2	-1	1	21	44	64	UUUUCUUCAUCUUCCUCCUCG	.:::::::::::::: ::::.	UGAGGAGGAAGAUGAUGAAAG	Cleavage	1
Cluster_832	UUUUCUUCAUCUUCCUCCUCG	21	Medtr1g107565.2	| heavy metal-associated domain protein | HC | chr1:48896065-48893528 | 20130731	2	-1	1	21	693	713	UUUUCUUCAUCUUCCUCCUCG	::::::::.::::::::.:	AGAGGAGGAGGAUGAAGAGAU	Cleavage	1
Cluster_832	UUUUCUUCAUCUUCCUCCUCG	21	Medtr1g107565.1	| heavy metal-associated domain protein | HC | chr1:48895819-48893576 | 20130731	2	-1	1	21	566	586	UUUUCUUCAUCUUCCUCCUCG	::::::::.::::::::.:	AGAGGAGGAGGAUGAAGAGAU	Cleavage	1
Cluster_832	UUUUCUUCAUCUUCCUCCUCG	21	Medtr5g093560.15	| SWAP (suppressor-of-white-APricot)/surp domain protein, putative | HC | chr5:40848020-40854378 | 20130731	2	-1	1	21	5003	5023	UUUUCUUCAUCUUCCUCCUCG	:::::::: :::::::::.:	AGAGGAGGAUGAUGAAGAAGA	Cleavage	1
Cluster_832	UUUUCUUCAUCUUCCUCCUCG	21	Medtr5g093560.18	| SWAP (suppressor-of-white-APricot)/surp domain protein, putative | HC | chr5:40848020-40854378 | 20130731	2	-1	1	21	4916	4936	UUUUCUUCAUCUUCCUCCUCG	:::::::: :::::::::.:	AGAGGAGGAUGAUGAAGAAGA	Cleavage	1
Cluster_832	UUUUCUUCAUCUUCCUCCUCG	21	Medtr5g093560.11	| SWAP (suppressor-of-white-APricot)/surp domain protein, putative | HC | chr5:40848020-40854378 | 20130731	2	-1	1	21	4863	4883	UUUUCUUCAUCUUCCUCCUCG	:::::::: :::::::::.:	AGAGGAGGAUGAUGAAGAAGA	Cleavage	1
Cluster_832	UUUUCUUCAUCUUCCUCCUCG	21	Medtr5g093560.13	| SWAP (suppressor-of-white-APricot)/surp domain protein, putative | HC | chr5:40848021-40854378 | 20130731	2	-1	1	21	4858	4878	UUUUCUUCAUCUUCCUCCUCG	:::::::: :::::::::.:	AGAGGAGGAUGAUGAAGAAGA	Cleavage	1
Cluster_832	UUUUCUUCAUCUUCCUCCUCG	21	Medtr5g093560.17	| SWAP (suppressor-of-white-APricot)/surp domain protein, putative | HC | chr5:40848020-40854378 | 20130731	2	-1	1	21	4776	4796	UUUUCUUCAUCUUCCUCCUCG	:::::::: :::::::::.:	AGAGGAGGAUGAUGAAGAAGA	Cleavage	1
Cluster_832	UUUUCUUCAUCUUCCUCCUCG	21	Medtr5g093560.5	| SWAP (suppressor-of-white-APricot)/surp domain protein, putative | HC | chr5:40848021-40854378 | 20130731	2	-1	1	21	4718	4738	UUUUCUUCAUCUUCCUCCUCG	:::::::: :::::::::.:	AGAGGAGGAUGAUGAAGAAGA	Cleavage	1
Cluster_832	UUUUCUUCAUCUUCCUCCUCG	21	Medtr5g093560.14	| SWAP (suppressor-of-white-APricot)/surp domain protein, putative | HC | chr5:40848020-40854378 | 20130731	2	-1	1	21	4692	4712	UUUUCUUCAUCUUCCUCCUCG	:::::::: :::::::::.:	AGAGGAGGAUGAUGAAGAAGA	Cleavage	1
Cluster_832	UUUUCUUCAUCUUCCUCCUCG	21	Medtr5g093560.10	| SWAP (suppressor-of-white-APricot)/surp domain protein, putative | HC | chr5:40848020-40854378 | 20130731	2	-1	1	21	4605	4625	UUUUCUUCAUCUUCCUCCUCG	:::::::: :::::::::.:	AGAGGAGGAUGAUGAAGAAGA	Cleavage	1
Cluster_832	UUUUCUUCAUCUUCCUCCUCG	21	Medtr5g093560.6	| SWAP (suppressor-of-white-APricot)/surp domain protein, putative | HC | chr5:40848020-40854378 | 20130731	2	-1	1	21	4552	4572	UUUUCUUCAUCUUCCUCCUCG	:::::::: :::::::::.:	AGAGGAGGAUGAUGAAGAAGA	Cleavage	1
Cluster_832	UUUUCUUCAUCUUCCUCCUCG	21	Medtr5g093560.9	| SWAP (suppressor-of-white-APricot)/surp domain protein, putative | HC | chr5:40848024-40854378 | 20130731	2	-1	1	21	4544	4564	UUUUCUUCAUCUUCCUCCUCG	:::::::: :::::::::.:	AGAGGAGGAUGAUGAAGAAGA	Cleavage	1
Cluster_832	UUUUCUUCAUCUUCCUCCUCG	21	Medtr5g093560.19	| SWAP (suppressor-of-white-APricot)/surp domain protein, putative | HC | chr5:40848020-40854378 | 20130731	2	-1	1	21	4513	4533	UUUUCUUCAUCUUCCUCCUCG	:::::::: :::::::::.:	AGAGGAGGAUGAUGAAGAAGA	Cleavage	1
Cluster_832	UUUUCUUCAUCUUCCUCCUCG	21	Medtr5g093560.4	| SWAP (suppressor-of-white-APricot)/surp domain protein, putative | HC | chr5:40848020-40854378 | 20130731	2	-1	1	21	4373	4393	UUUUCUUCAUCUUCCUCCUCG	:::::::: :::::::::.:	AGAGGAGGAUGAUGAAGAAGA	Cleavage	1
Cluster_832	UUUUCUUCAUCUUCCUCCUCG	21	Medtr4g134620.1	| cullin-associated NEDD8-dissociated protein | HC | chr4:56405401-56416838 | 20130731	2	-1	1	21	1173	1193	UUUUCUUCAUCUUCCUCCUCG	:::::::: ::::::::::.	AGAGGAGGAUGAUGAAGAAAG	Cleavage	1
Cluster_832	UUUUCUUCAUCUUCCUCCUCG	21	Medtr4g134620.2	| cullin-associated NEDD8-dissociated protein | HC | chr4:56405427-56416838 | 20130731	2	-1	1	21	1147	1167	UUUUCUUCAUCUUCCUCCUCG	:::::::: ::::::::::.	AGAGGAGGAUGAUGAAGAAAG	Cleavage	1
Cluster_832	UUUUCUUCAUCUUCCUCCUCG	21	Medtr7g450780.1	| SNF2 family amine-terminal protein | LC | chr7:16969460-16964457 | 20130731	2	-1	1	21	732	752	UUUUCUUCAUCUUCCUCCUCG	::::::::::: :::::.::	GGAGGAGGAAGAAGAAGAGAA	Cleavage	1
Cluster_832	UUUUCUUCAUCUUCCUCCUCG	21	Medtr1g116957.1	| importin-like protein | HC | chr1:52882908-52894678 | 20130731	2	-1	1	21	2802	2822	UUUUCUUCAUCUUCCUCCUCG	::::::::.:: ::::::::	AGAGGAGGAGGAAGAAGAAAA	Cleavage	1
Cluster_832	UUUUCUUCAUCUUCCUCCUCG	21	Medtr5g079680.1	| hypothetical protein | HC | chr5:34077575-34073115 | 20130731	2	-1	1	21	844	864	UUUUCUUCAUCUUCCUCCUCG	::::::::::.::.::.:.:	GGAGGAGGAAGGUGGAGGAGA	Cleavage	1
Cluster_832	UUUUCUUCAUCUUCCUCCUCG	21	Medtr5g093560.2	| SWAP (suppressor-of-white-APricot)/surp domain protein, putative | HC | chr5:40848020-40854378 | 20130731	2	-1	1	21	2704	2724	UUUUCUUCAUCUUCCUCCUCG	:::::::: :::::::::.:	AGAGGAGGAUGAUGAAGAAGA	Cleavage	1
Cluster_832	UUUUCUUCAUCUUCCUCCUCG	21	Medtr5g093560.12	| SWAP (suppressor-of-white-APricot)/surp domain protein, putative | HC | chr5:40848020-40854378 | 20130731	2	-1	1	21	2663	2683	UUUUCUUCAUCUUCCUCCUCG	:::::::: :::::::::.:	AGAGGAGGAUGAUGAAGAAGA	Cleavage	1
Cluster_832	UUUUCUUCAUCUUCCUCCUCG	21	Medtr5g093560.16	| SWAP (suppressor-of-white-APricot)/surp domain protein, putative | HC | chr5:40848020-40854378 | 20130731	2	-1	1	21	2576	2596	UUUUCUUCAUCUUCCUCCUCG	:::::::: :::::::::.:	AGAGGAGGAUGAUGAAGAAGA	Cleavage	1
Cluster_832	UUUUCUUCAUCUUCCUCCUCG	21	Medtr5g093560.8	| SWAP (suppressor-of-white-APricot)/surp domain protein, putative | HC | chr5:40848020-40854378 | 20130731	2	-1	1	21	2519	2539	UUUUCUUCAUCUUCCUCCUCG	:::::::: :::::::::.:	AGAGGAGGAUGAUGAAGAAGA	Cleavage	1
Cluster_832	UUUUCUUCAUCUUCCUCCUCG	21	Medtr5g093560.1	| SWAP (suppressor-of-white-APricot)/surp domain protein, putative | HC | chr5:40848020-40854592 | 20130731	2	-1	1	21	2173	2193	UUUUCUUCAUCUUCCUCCUCG	:::::::: :::::::::.:	AGAGGAGGAUGAUGAAGAAGA	Cleavage	1
Cluster_832	UUUUCUUCAUCUUCCUCCUCG	21	Medtr5g093560.7	| SWAP (suppressor-of-white-APricot)/surp domain protein, putative | HC | chr5:40848020-40854378 | 20130731	2	-1	1	21	2352	2372	UUUUCUUCAUCUUCCUCCUCG	:::::::: :::::::::.:	AGAGGAGGAUGAUGAAGAAGA	Cleavage	1
Cluster_832	UUUUCUUCAUCUUCCUCCUCG	21	Medtr5g093560.3	| SWAP (suppressor-of-white-APricot)/surp domain protein, putative | HC | chr5:40848020-40854378 | 20130731	2	-1	1	21	2214	2234	UUUUCUUCAUCUUCCUCCUCG	:::::::: :::::::::.:	AGAGGAGGAUGAUGAAGAAGA	Cleavage	1
Cluster_832	UUUUCUUCAUCUUCCUCCUCG	21	Medtr7g081705.1	| BZIP transcription factor bZIP80 | HC | chr7:31344981-31338733 | 20130731	2	-1	1	21	1249	1269	UUUUCUUCAUCUUCCUCCUCG	::::::::::: ::::::.:	AGAGGAGGAAGAAGAAGAAGA	Cleavage	1
Cluster_832	UUUUCUUCAUCUUCCUCCUCG	21	Medtr2g014260.1	| zinc finger C-x8-C-x5-C-x3-H type protein | HC | chr2:4005657-3999321 | 20130731	2	-1	1	21	306	326	UUUUCUUCAUCUUCCUCCUCG	::::::::::: ::::::.:	GGAGGAGGAAGAAGAAGAAGA	Cleavage	2
Cluster_832	UUUUCUUCAUCUUCCUCCUCG	21	Medtr2g014260.1	| zinc finger C-x8-C-x5-C-x3-H type protein | HC | chr2:4005657-3999321 | 20130731	2	-1	1	21	432	452	UUUUCUUCAUCUUCCUCCUCG	::::::::::: ::::::.:	GGAGGAGGAAGAAGAAGAAGA	Cleavage	2
Cluster_832	UUUUCUUCAUCUUCCUCCUCG	21	Medtr2g014260.3	| zinc finger C-x8-C-x5-C-x3-H type protein | HC | chr2:4005657-3999321 | 20130731	2	-1	1	21	306	326	UUUUCUUCAUCUUCCUCCUCG	::::::::::: ::::::.:	GGAGGAGGAAGAAGAAGAAGA	Cleavage	2
Cluster_832	UUUUCUUCAUCUUCCUCCUCG	21	Medtr2g014260.3	| zinc finger C-x8-C-x5-C-x3-H type protein | HC | chr2:4005657-3999321 | 20130731	2	-1	1	21	432	452	UUUUCUUCAUCUUCCUCCUCG	::::::::::: ::::::.:	GGAGGAGGAAGAAGAAGAAGA	Cleavage	2
Cluster_832	UUUUCUUCAUCUUCCUCCUCG	21	Medtr2g014260.4	| zinc finger C-x8-C-x5-C-x3-H type protein | HC | chr2:4005657-3999321 | 20130731	2	-1	1	21	306	326	UUUUCUUCAUCUUCCUCCUCG	::::::::::: ::::::.:	GGAGGAGGAAGAAGAAGAAGA	Cleavage	2
Cluster_832	UUUUCUUCAUCUUCCUCCUCG	21	Medtr2g014260.4	| zinc finger C-x8-C-x5-C-x3-H type protein | HC | chr2:4005657-3999321 | 20130731	2	-1	1	21	432	452	UUUUCUUCAUCUUCCUCCUCG	::::::::::: ::::::.:	GGAGGAGGAAGAAGAAGAAGA	Cleavage	2
Cluster_832	UUUUCUUCAUCUUCCUCCUCG	21	Medtr2g014260.2	| zinc finger C-x8-C-x5-C-x3-H type protein | HC | chr2:4005657-3999321 | 20130731	2	-1	1	21	306	326	UUUUCUUCAUCUUCCUCCUCG	::::::::::: ::::::.:	GGAGGAGGAAGAAGAAGAAGA	Cleavage	2
Cluster_832	UUUUCUUCAUCUUCCUCCUCG	21	Medtr2g014260.2	| zinc finger C-x8-C-x5-C-x3-H type protein | HC | chr2:4005657-3999321 | 20130731	2	-1	1	21	432	452	UUUUCUUCAUCUUCCUCCUCG	::::::::::: ::::::.:	GGAGGAGGAAGAAGAAGAAGA	Cleavage	2
Cluster_832	UUUUCUUCAUCUUCCUCCUCG	21	Medtr5g079680.2	| hypothetical protein | HC | chr5:34077594-34074842 | 20130731	2	-1	1	21	863	883	UUUUCUUCAUCUUCCUCCUCG	::::::::::.::.::.:.:	GGAGGAGGAAGGUGGAGGAGA	Cleavage	1
Cluster_832	UUUUCUUCAUCUUCCUCCUCG	21	Medtr7g010360.1	| RNA recognition motif, a.k.a. RRM, RBD protein | LC | chr7:2533493-2542856 | 20130731	2	-1	1	21	956	976	UUUUCUUCAUCUUCCUCCUCG	::::::::::: ::::::.:	GGAGGAGGAAGAGGAAGAAGA	Cleavage	1
Cluster_832	UUUUCUUCAUCUUCCUCCUCG	21	Medtr2g025590.1	| transcription initiation factor IIF subunit alpha | HC | chr2:9156803-9148860 | 20130731	2	-1	1	21	1224	1244	UUUUCUUCAUCUUCCUCCUCG	::::::::.:::::::: ::	GGAGGAGGAGGAUGAAGAUAA	Cleavage	1
Cluster_832	UUUUCUUCAUCUUCCUCCUCG	21	Medtr4g089085.1	| splicing factor 3B subunit 2 | HC | chr4:35697993-35706063 | 20130731	2	-1	1	21	1377	1397	UUUUCUUCAUCUUCCUCCUCG	::::::::::: ::::::.:	AGAGGAGGAAGAGGAAGAAGA	Cleavage	2
Cluster_832	UUUUCUUCAUCUUCCUCCUCG	21	Medtr5g028030.1	| transcription elongation factor (TFIIS) family protein | HC | chr5:11713865-11718779 | 20130731	2	-1	1	21	412	432	UUUUCUUCAUCUUCCUCCUCG	::::::::.:::::::..:.	GGAGGAGGAGGAUGAAGGGAG	Cleavage	1
Cluster_832	UUUUCUUCAUCUUCCUCCUCG	21	Medtr5g064850.1	| apoptosis antagonizing transcription factor | HC | chr5:27248469-27256882 | 20130731	2	-1	1	21	314	334	UUUUCUUCAUCUUCCUCCUCG	::::::::::: ::::::.:	GGAGGAGGAAGAGGAAGAAGA	Cleavage	1
Cluster_832	UUUUCUUCAUCUUCCUCCUCG	21	Medtr5g064850.2	| apoptosis antagonizing transcription factor | HC | chr5:27248469-27256851 | 20130731	2	-1	1	21	314	334	UUUUCUUCAUCUUCCUCCUCG	::::::::::: ::::::.:	GGAGGAGGAAGAGGAAGAAGA	Cleavage	1
Cluster_832	UUUUCUUCAUCUUCCUCCUCG	21	Medtr7g053520.1	| 50S ribosomal protein L7/L12 | HC | chr7:18863632-18861167 | 20130731	2	-1	1	21	379	399	UUUUCUUCAUCUUCCUCCUCG	::::::::::::: ::::.:	GGAGGAGGAAGAUGUAGAAGA	Cleavage	1
Cluster_832	UUUUCUUCAUCUUCCUCCUCG	21	Medtr3g100650.1	| homeobox domain, ZF-HD class protein | HC | chr3:46301626-46300635 | 20130731	2	-1	1	21	199	219	UUUUCUUCAUCUUCCUCCUCG	::::::::::: ::::::.:	GGAGGAGGAAGAAGAAGAAGA	Cleavage	1
Cluster_832	UUUUCUUCAUCUUCCUCCUCG	21	Medtr5g090740.1	| AAA domain protein | HC | chr5:39503827-39504673 | 20130731	2	-1	1	21	423	443	UUUUCUUCAUCUUCCUCCUCG	::::::::.:.::.::.:::	GGAGGAGGAGGGUGGAGGAAA	Cleavage	1
Cluster_832	UUUUCUUCAUCUUCCUCCUCG	21	Medtr1g100240.1	| P-loop nucleoside triphosphate hydrolase superfamily protein | HC | chr1:45178862-45175352 | 20130731	2	-1	1	21	1141	1161	UUUUCUUCAUCUUCCUCCUCG	::::::.:::::.:::::	UUAGGAGGGAGAUGGAGAAAU	Cleavage	2
Cluster_832	UUUUCUUCAUCUUCCUCCUCG	21	Medtr7g117585.1	| B3 DNA-binding domain protein | LC | chr7:48759457-48760428 | 20130731	2	-1	1	21	93	113	UUUUCUUCAUCUUCCUCCUCG	::::: ::::::::.:::.:	GGAGGAAGAAGAUGAGGAAGA	Cleavage	1
Cluster_832	UUUUCUUCAUCUUCCUCCUCG	21	Medtr5g063760.1	| receptor-like protein | HC | chr5:26452142-26450331 | 20130731	2	-1	1	21	1757	1777	UUUUCUUCAUCUUCCUCCUCG	:::::::::::::::..:	UACGGAGGAAGAUGAAGAGGA	Cleavage	1
Cluster_832	UUUUCUUCAUCUUCCUCCUCG	21	Medtr3g100150.1	| HXXXD-type acyl-transferase family protein | HC | chr3:46009166-46012505 | 20130731	2	-1	1	21	1082	1102	UUUUCUUCAUCUUCCUCCUCG	::::::::.:::::.:::	GAUGGAGGAAGGUGAAGGAAA	Cleavage	1
Cluster_854	CUAGAAGCUAGAUCAGAAUGACU	23	Medtr8g080080.2	| ankyrin repeat protein | HC | chr8:34396488-34399946 | 20130731	2	-1	1	23	2499	2521	CUAGAAGCUAGAUCAGAAUGACU	.:: .::::.::::::::::	ACAUAUAUUGAUUUAGCUUCUAG	Cleavage	1
Cluster_854	CUAGAAGCUAGAUCAGAAUGACU	23	Medtr8g080080.1	| ankyrin repeat protein | HC | chr8:34396523-34399946 | 20130731	2	-1	1	23	2635	2657	CUAGAAGCUAGAUCAGAAUGACU	.:: .::::.::::::::::	ACAUAUAUUGAUUUAGCUUCUAG	Cleavage	1
Cluster_856	CUUGGCAUUGCAGUAUCUUAGAAC	24	Medtr8g076020.2	| calcium-dependent kinase CPK1 adapter protein, putative | HC | chr8:32154562-32158215 | 20130731	2	-1	1	24	190	213	CUUGGCAUUGCAGUAUCUUAGAAC	::::::.:::::::.:..:	GGGUGAAGAUAUUGCAAUGUCGGG	Cleavage	1
Cluster_856	CUUGGCAUUGCAGUAUCUUAGAAC	24	Medtr8g076020.1	| calcium-dependent kinase CPK1 adapter protein, putative | HC | chr8:32154717-32158096 | 20130731	2	-1	1	24	321	344	CUUGGCAUUGCAGUAUCUUAGAAC	::::::.:::::::.:..:	GGGUGAAGAUAUUGCAAUGUCGGG	Cleavage	1
Cluster_856	CUUGGCAUUGCAGUAUCUUAGAAC	24	Medtr8g076020.3	| calcium-dependent kinase CPK1 adapter protein, putative | HC | chr8:32154747-32158096 | 20130731	2	-1	1	24	584	607	CUUGGCAUUGCAGUAUCUUAGAAC	::::::.:::::::.:..:	GGGUGAAGAUAUUGCAAUGUCGGG	Cleavage	1
Cluster_856	CUUGGCAUUGCAGUAUCUUAGAAC	24	Medtr4g071070.1	| vacuolar proton ATPase a3-like protein | HC | chr4:26777805-26767130 | 20130731	2	-1	1	24	1868	1891	CUUGGCAUUGCAGUAUCUUAGAAC	:.:: ::.::::::::::::	AUAAUGAGCUAUUGCAAUGCCAAG	Cleavage	1
Cluster_857	UUCUUGCUGUAGCACCUGAAG	21	Medtr8g023050.1	| transferring glycosyl group transferase, putative | HC | chr8:8223250-8218943 | 20130731	2	-1	1	21	1262	1282	UUCUUGCUGUAGCACCUGAAG	:::: ::::..::::::::	UGUCAGAUGCUGUAGCAAGAA	Cleavage	1
Cluster_861	UAAACAAUAGUCUGAGACAAU	21	Medtr5g090570.1	| MFS transporter | HC | chr5:39448686-39445868 | 20130731	2	-1	1	21	1210	1230	UAAACAAUAGUCUGAGACAAU	::::::.::::::: ::::	UAUGUCUCGGACUAUUUUUUA	Cleavage	1
Cluster_861	UAAACAAUAGUCUGAGACAAU	21	Medtr4g094885.1	| LRR receptor-like kinase | HC | chr4:39212942-39209093 | 20130731	2	-1	1	21	1787	1807	UAAACAAUAGUCUGAGACAAU	:::. :.::::::::::::	UGUGUUACGGACUAUUGUUUA	Cleavage	1
Cluster_865	UGUCAUUUUCGUCAAGGUCUGGGU	24	Medtr6g016855.1	| glycoside hydrolase family 81 protein | HC | chr6:6526740-6525603 | 20130731	2	-1	1	24	613	636	UGUCAUUUUCGUCAAGGUCUGGGU	:::::::::.:..::::.::	CAAGAGACCUUGAUGGGAAUGGCA	Cleavage	1
Cluster_865	UGUCAUUUUCGUCAAGGUCUGGGU	24	Medtr8g012900.2	| vacuolar iron transporter-like protein | HC | chr8:3911190-3907663 | 20130731	2	-1	1	24	304	327	UGUCAUUUUCGUCAAGGUCUGGGU	.::. ::::.::::::::::	AAGAGGAUAUUGAUGAAAAUGACA	Cleavage	1
Cluster_865	UGUCAUUUUCGUCAAGGUCUGGGU	24	Medtr8g012900.3	| vacuolar iron transporter-like protein | HC | chr8:3911732-3907663 | 20130731	2	-1	1	24	502	525	UGUCAUUUUCGUCAAGGUCUGGGU	.::. ::::.::::::::::	AAGAGGAUAUUGAUGAAAAUGACA	Cleavage	1
Cluster_865	UGUCAUUUUCGUCAAGGUCUGGGU	24	Medtr8g012900.4	| vacuolar iron transporter-like protein | HC | chr8:3911342-3907663 | 20130731	2	-1	1	24	456	479	UGUCAUUUUCGUCAAGGUCUGGGU	.::. ::::.::::::::::	AAGAGGAUAUUGAUGAAAAUGACA	Cleavage	1
Cluster_865	UGUCAUUUUCGUCAAGGUCUGGGU	24	Medtr4g077300.2	| glycylpeptide N-tetradecanoyltransferase | HC | chr4:29615945-29612579 | 20130731	2	-1	1	24	1074	1097	UGUCAUUUUCGUCAAGGUCUGGGU	:: ::..:::::::::::::..	CACCUGAUUUUGACGAAAAUGAUG	Cleavage	1
Cluster_865	UGUCAUUUUCGUCAAGGUCUGGGU	24	Medtr4g077300.3	| glycylpeptide N-tetradecanoyltransferase | HC | chr4:29615806-29612579 | 20130731	2	-1	1	24	1913	1936	UGUCAUUUUCGUCAAGGUCUGGGU	:: ::..:::::::::::::..	CACCUGAUUUUGACGAAAAUGAUG	Cleavage	1
Cluster_865	UGUCAUUUUCGUCAAGGUCUGGGU	24	Medtr4g077300.1	| glycylpeptide N-tetradecanoyltransferase | HC | chr4:29615945-29612579 | 20130731	2	-1	1	24	1074	1097	UGUCAUUUUCGUCAAGGUCUGGGU	:: ::..:::::::::::::..	CACCUGAUUUUGACGAAAAUGAUG	Cleavage	1
Cluster_865	UGUCAUUUUCGUCAAGGUCUGGGU	24	Medtr8g012900.1	| vacuolar iron transporter-like protein | HC | chr8:3911732-3907663 | 20130731	2	-1	1	24	502	525	UGUCAUUUUCGUCAAGGUCUGGGU	.::. ::::.::::::::::	AAGAGGAUAUUGAUGAAAAUGACA	Cleavage	1
Cluster_866	UGCAUCUUGUCCUUGGACAG	20	Medtr3g012050.1	| NBS-LRR type disease resistance protein | HC | chr3:3199029-3195523 | 20130731	2	-1	1	20	1118	1137	UGCAUCUUGUCCUUGGACAG	:::::::::::: :.::::	AUGUCCAAGGACAUGGUGCA	Cleavage	1
Cluster_870	UAAAAGAAUGCUCUUCCGUUGGAGA	25	Medtr2g095060.1	| Ripening related protein family | HC | chr2:40611249-40610261 | 20130731	2	-1	1	25	962	987	UAAAAGAAUGCUCUUCCGUUG-GAGA	::: : :.::: :::::::.:::::	GCUCACUAUGGAUGAGCAUUUUUUUA	Cleavage	1
Cluster_870	UAAAAGAAUGCUCUUCCGUUGGAGA	25	Medtr2g012850.1	| serine carboxypeptidase-like protein | HC | chr2:3332013-3335100 | 20130731	2	-1	1	25	173	197	UAAAAGAAUGCUCUUCCGUUGGAGA	::::.::::::::::: :::::	AAACCAAUGGAAGAGCAUUGUUUUA	Cleavage	1
Cluster_870	UAAAAGAAUGCUCUUCCGUUGGAGA	25	Medtr4g089155.1	| serine carboxypeptidase-like protein | HC | chr4:35796013-35791127 | 20130731	2	-1	1	25	280	304	UAAAAGAAUGCUCUUCCGUUGGAGA	::::.::::::::: :::::::	AAACCAAUGGAAGAGCACUCUUUUA	Cleavage	1
Cluster_873	UUUGGCAGCAAUGAACUUGGCG	22	Medtr1g095570.1	| Myb DNA-binding domain protein | HC | chr1:42995245-43004049 | 20130731	2	-1	1	22	4436	4457	UUUGGCAGCAAUGAACUUGGCG	::: :::::::.:::.:::	CUGCAAAUUCAUUGUUGCUAAA	Cleavage	1
Cluster_873	UUUGGCAGCAAUGAACUUGGCG	22	Medtr1g095570.2	| Myb DNA-binding domain protein | HC | chr1:42997648-43004049 | 20130731	2	-1	1	22	2888	2909	UUUGGCAGCAAUGAACUUGGCG	::: :::::::.:::.:::	CUGCAAAUUCAUUGUUGCUAAA	Cleavage	1
Cluster_873	UUUGGCAGCAAUGAACUUGGCG	22	Medtr6g015940.1	| cation/H+ exchanger 3 | HC | chr6:5621585-5624497 | 20130731	2	-1	1	22	1025	1046	UUUGGCAGCAAUGAACUUGGCG	: ::::::..::::::::::	GGACAAGUUUGUUGCUGCCAAU	Cleavage	1
Cluster_873	UUUGGCAGCAAUGAACUUGGCG	22	Medtr6g007663.1	| clasp amine-terminal protein | HC | chr6:1758602-1762992 | 20130731	2	-1	1	22	880	901	UUUGGCAGCAAUGAACUUGGCG	: :: : :::::::::::::::	CCCCUAUUUCAUUGCUGCCAAA	Cleavage	1
Cluster_884	UUCCUUGGACAAUAGAUUUCUGCC	24	Medtr3g103080.1	| carboxy-terminal domain cyclin | HC | chr3:47495355-47493059 | 20130731	2	-1	1	24	254	277	UUCCUUGGACAAUAGAUUUCUGCC	::::::.:::: :::::::::	AUAAGAAAUUUAUUUUCCAAGGAA	Translation	1
Cluster_884	UUCCUUGGACAAUAGAUUUCUGCC	24	Medtr4g116080.1	| hypothetical protein | HC | chr4:48006181-48004406 | 20130731	2	-1	1	24	346	369	UUCCUUGGACAAUAGAUUUCUGCC	:.::: :::::::::::.:	CCUCUAGAUCAAUUGUCCAAGGGA	Cleavage	1
Cluster_885	ACUCAGUUGGGAGAAUAGAGCCU	23	Medtr1g075680.1	| kinesin motor domain protein | HC | chr1:33531344-33535102 | 20130731	2	-1	1	23	64	86	ACUCAGUUGGGAGAAUAGAGCCU	::: :::::.::::::.::	UCAAUCUUUUCUCUCAACUGGGU	Cleavage	1
Cluster_885	ACUCAGUUGGGAGAAUAGAGCCU	23	Medtr3g040270.1	| hypothetical protein | LC | chr3:14136758-14136976 | 20130731	2	-1	1	23	147	169	ACUCAGUUGGGAGAAUAGAGCCU	:: :::::.::::.:::::	UGUGUCAAUUCUUCCAAUUGAGU	Cleavage	1
Cluster_885	ACUCAGUUGGGAGAAUAGAGCCU	23	Medtr1g022350.1	| ubiquitin-protein ligase, putative | HC | chr1:7076378-7077932 | 20130731	2	-1	1	23	169	191	ACUCAGUUGGGAGAAUAGAGCCU	.::: ::::::.:.::::::	UUCUUCUCUUCUCCUAGCUGAGU	Cleavage	1
Cluster_887	UUUUCUUAUGUUUGGUGGAGGA	22	Medtr3g449390.1	| LRR receptor-like kinase family protein | HC | chr3:16732576-16737781 | 20130731	2	-1	1	22	1652	1673	UUUUCUUAUGUUUGGUGGAGGA	.::::.::.:.:::.:::::	AAUUCCAUCAGAUAUAGGAAAA	Cleavage	1
Cluster_887	UUUUCUUAUGUUUGGUGGAGGA	22	Medtr1g115605.1	| membrane-associated kinase regulator-like protein, putative | HC | chr1:52288047-52286665 | 20130731	2	-1	1	22	36	57	UUUUCUUAUGUUUGGUGGAGGA	..::.:.::::::::.:::.:	GUUUCUAUCAAACAUAGGAAGA	Cleavage	1
Cluster_887	UUUUCUUAUGUUUGGUGGAGGA	22	Medtr5g009490.1	| plant/K16L22-9 protein, putative | HC | chr5:2274157-2273091 | 20130731	2	-1	1	22	155	176	UUUUCUUAUGUUUGGUGGAGGA	:.::.:::::: ::::::::::	UUCUUCACCAACCAUAAGAAAA	Translation	1
Cluster_890	UAAGAAUGAAAUCGUUUGGUAAGA	24	Medtr4g094415.2	| MAP kinase kinase kinase-like protein | HC | chr4:37947075-37952393 | 20130731	2	-1	1	24	1571	1593	UAAGAAUGAAAUCGUUUGGUAAGA	:.::::: :::::::::::::	AGAUGCCAAA-GAUUUCAUUCUUA	Cleavage	1
Cluster_890	UAAGAAUGAAAUCGUUUGGUAAGA	24	Medtr5g093970.1	| pectinesterase | HC | chr5:41043719-41039277 | 20130731	2	-1	1	24	677	700	UAAGAAUGAAAUCGUUUGGUAAGA	:::::.:.::::.::.:::	AUGAUCCAAAUGGUUUCGUUUUUA	Cleavage	1
Cluster_890	UAAGAAUGAAAUCGUUUGGUAAGA	24	Medtr4g094415.1	| MAP kinase kinase kinase-like protein | HC | chr4:37947229-37951969 | 20130731	2	-1	1	24	1191	1213	UAAGAAUGAAAUCGUUUGGUAAGA	:.::::: :::::::::::::	AGAUGCCAAA-GAUUUCAUUCUUA	Cleavage	1
Cluster_891	UUCUGGCAGUGAGUAGUUCUGGC	23	Medtr7g010980.1	| transmembrane protein, putative | HC | chr7:2844056-2845664 | 20130731	2	-1	1	23	298	320	UUCUGGCAGUGAGUAGUUCUGGC	:.:.::.:::::::::::.	UUAUGGAUUAUUCACUGCCAGAG	Cleavage	1
Cluster_913	AAAAAUUCGAUCCAGAAAGAU	21	Medtr7g080575.1	| sister chromatid cohesion 1 protein | HC | chr7:30681072-30668024 | 20130731	2	-1	1	21	4857	4877	AAAAAUUCGAUCCAGAAAGAU	: ::::::::.:: :::::::	AGCUUUCUGGGUCUAAUUUUU	Cleavage	1
Cluster_914	UCUACGGCAUAGAAUGAUUUGUGC	24	Medtr4g075680.5	| import inner membrane translocase subunit TIM44-2 | HC | chr4:28930030-28937107 | 20130731	2	-1	1	24	205	228	UCUACGGCAUAGAAUGAUUUGUGC	::::.::::.:::.::::.	GCUGCAAUCGUUCUGUGCUGUAGG	Cleavage	1
Cluster_94	UCGCCAUCUUUUUCCAAAAA	20	Medtr8g102620.1	| NADP-dependent malic enzyme-like protein | HC | chr8:43210084-43205119 | 20130731	2	-1	1	20	203	222	UCGCCAUCUUUUUCCAAAAA	::::::::.::::::: ::	AUUUUGGAAGAAGAUGGAGA	Cleavage	1
Cluster_94	UCGCCAUCUUUUUCCAAAAA	20	Medtr5g022045.1	| F-box protein interaction domain protein | LC | chr5:8645471-8643762 | 20130731	2	-1	1	20	445	464	UCGCCAUCUUUUUCCAAAAA	:::::::.::: :::::::	GUUUUGGAGAAAAAUGGCGA	Cleavage	1
Cluster_94	UCGCCAUCUUUUUCCAAAAA	20	Medtr2g080100.1	| G-type lectin S-receptor-like Serine/Threonine-kinase SD2-5 | HC | chr2:33811234-33813796 | 20130731	2	-1	1	20	943	962	UCGCCAUCUUUUUCCAAAAA	::::::.:::::::::.:	GUUUUGGGAAAAGAUGGUGU	Cleavage	1
Cluster_94	UCGCCAUCUUUUUCCAAAAA	20	Medtr4g076540.1	| PPR containing plant-like protein | HC | chr4:29271058-29274509 | 20130731	2	-1	1	20	1639	1658	UCGCCAUCUUUUUCCAAAAA	::: :::.:::::::::.::	UUUAUGGGAAAAGAUGGUGA	Cleavage	1
Cluster_94	UCGCCAUCUUUUUCCAAAAA	20	Medtr3g436160.1	| beta-amyrin synthase | HC | chr3:12141145-12134909 | 20130731	2	-1	1	20	70	89	UCGCCAUCUUUUUCCAAAAA	:::: :.:.::::::::::	GUUUUUGGAGAAGAUGGCGA	Cleavage	1
Cluster_94	UCGCCAUCUUUUUCCAAAAA	20	Medtr2g080090.1	| G-type lectin S-receptor-like Serine/Threonine-kinase SD2-5 | HC | chr2:33806914-33804581 | 20130731	2	-1	1	20	787	806	UCGCCAUCUUUUUCCAAAAA	::::::.:::::::::.:	GUUUUGGGAAAAGAUGGUGU	Cleavage	1
Cluster_945	UCAAGAACAGGACUGCACACAUGCC	25	Medtr8g027995.1	| formin-like 2 domain protein | HC | chr8:10328257-10323250 | 20130731	2	-1	1	25	1256	1280	UCAAGAACAGGACUGCACACAUGCC	:::::::::.::::::: :	CCGUCAUGUGCAGUCUUGUUCUUCA	Cleavage	1
Cluster_945	UCAAGAACAGGACUGCACACAUGCC	25	Medtr0045s0110.1	| DUF642 family protein | HC | scaffold0045:57939-54432 | 20130731	2	-1	1	25	1182	1206	UCAAGAACAGGACUGCACACAUGCC	: : ::..:::::::::::::	GUUCUCUCUGUGGUCCUGUUCUUGA	Cleavage	1
Cluster_946	UCAUCCAUUGUUUAAAAAAAGACUG	25	Medtr6g092620.1	| 1-aminocyclopropane-1-carboxylate oxidase | HC | chr6:34878493-34880015 | 20130731	2	-1	1	25	354	378	UCAUCCAUUGUUUAAAAAAAGACUG	.: . ::: : :::::::::::::	AGGAUCUUUGUCAAACAAUGGAUGA	Cleavage	1
Cluster_950	UAUGUCGAUAAUAUUUGUGCCU	22	Medtr8g011320.1	| NB-ARC domain disease resistance protein | LC | chr8:3001731-3005363 | 20130731	2	-1	1	22	1830	1851	UAUGUCGAUAAUAUUUGUGCCU	::::::::::::.:: :::	ACUCACAAAUAUUAUUGAAAUA	Cleavage	1
Cluster_950	UAUGUCGAUAAUAUUUGUGCCU	22	Medtr4g057795.1	| ABC transporter family protein | HC | chr4:21289605-21294134 | 20130731	2	-1	1	22	1015	1036	UAUGUCGAUAAUAUUUGUGCCU	:::::::::::::: ::::.	CUGCACAAAUAUUAUCCACAUG	Cleavage	1
Cluster_950	UAUGUCGAUAAUAUUUGUGCCU	22	Medtr4g057795.2	| ABC transporter family protein | HC | chr4:21290209-21294134 | 20130731	2	-1	1	22	1107	1128	UAUGUCGAUAAUAUUUGUGCCU	:::::::::::::: ::::.	CUGCACAAAUAUUAUCCACAUG	Cleavage	1
Cluster_952	UUCAGAUGAAGAGACAAAUGGCCU	24	Medtr3g092710.1	| plastid transcriptionally active 15 protein | HC | chr3:42360298-42362077 | 20130731	2	-1	1	24	277	300	UUCAGAUGAAGAGACAAAUGGCCU	:: :::::::::.::.::::	GGUACACUUGUCUCUUUAUUUGAA	Cleavage	1
Cluster_952	UUCAGAUGAAGAGACAAAUGGCCU	24	Medtr7g113530.1	| chaperone protein DnaJ | HC | chr7:46786981-46784228 | 20130731	2	-1	1	24	600	623	UUCAGAUGAAGAGACAAAUGGCCU	:::::::::::::: :::.:	UUCACAUUUGUCUCUUCAACUGGA	Cleavage	1
Cluster_952	UUCAGAUGAAGAGACAAAUGGCCU	24	Medtr7g113530.2	| chaperone protein DnaJ | HC | chr7:46786981-46784180 | 20130731	2	-1	1	24	600	623	UUCAGAUGAAGAGACAAAUGGCCU	:::::::::::::: :::.:	UUCACAUUUGUCUCUUCAACUGGA	Cleavage	1
Cluster_959	UUGCCAUGUAGUCCUUGAAGGAGA	24	Medtr2g034720.1	| alpha-L-arabinofuranosidase/beta-D-xylosidase | HC | chr2:13297391-13303852 | 20130731	2	-1	1	24	849	872	UUGCCAUGUAGUCCUUGAAGGAGA	:. . ::::::::.:::: :::::	UUAUGUUCAAGGAUUACAAGGCAA	Cleavage	1
Cluster_959	UUGCCAUGUAGUCCUUGAAGGAGA	24	Medtr1g049100.1	| two-component response regulator ARR3-like protein | HC | chr1:18957861-18956301 | 20130731	2	-1	1	24	392	415	UUGCCAUGUAGUCCUUGAAGGAGA	:: ::::..::::::::::	AACGAUUGAAGGGUUACAUGGCAA	Cleavage	1
miRNA_Cluster_1596	UAACAGAAGUUGUUGGAUU	19	Medtr4g076180.1	| DNA-binding; zinc ion-binding; DNA-binding protein, putative | HC | chr4:29158251-29170843 | 20130731	2	-1	1	19	3035	3053	UAACAGAAGUUGUUGGAUU	:.::::.::::::.::::.	AGUCCAGCAACUUUUGUUG	Cleavage	1
miRNA_Cluster_1596	UAACAGAAGUUGUUGGAUU	19	Medtr8g094940.1	| diacylglycerol kinase domain protein | HC | chr8:39647512-39654366 | 20130731	2	-1	1	19	2835	2853	UAACAGAAGUUGUUGGAUU	:::..:::::.::.:::::	AAUUUAACAAUUUUUGUUA	Cleavage	1
miRNA_Cluster_340	UUAAAUAGAUGUUGAACUUGGUG	23	Medtr4g018920.1	| verticillium wilt disease resistance protein | HC | chr4:5851978-5854172 | 20130731	2	-1	1	23	94	116	UUAAAUAGAUGUUGAACUUGGUG	: : ::: :::::::::::::..	CUCGAAGAUCAACAUCUAUUUGG	Cleavage	1
miRNA_Cluster_342	UAAACACUGCUGUCCUAGUGG	21	Medtr4g124470.3	| lysine-ketoglutarate reductase/saccharopine dehydrogenase | HC | chr4:51511890-51502928 | 20130731	2	-1	1	21	963	983	UAAACACUGCUGUCCUAGUGG	:::::::::::.:: ::::	GGACUAGGACAGCGGUAUUUA	Cleavage	1
miRNA_Cluster_342	UAAACACUGCUGUCCUAGUGG	21	Medtr4g124470.4	| lysine-ketoglutarate reductase/saccharopine dehydrogenase | HC | chr4:51511890-51502928 | 20130731	2	-1	1	21	725	745	UAAACACUGCUGUCCUAGUGG	:::::::::::.:: ::::	GGACUAGGACAGCGGUAUUUA	Cleavage	1
miRNA_Cluster_342	UAAACACUGCUGUCCUAGUGG	21	Medtr4g124470.2	| lysine-ketoglutarate reductase/saccharopine dehydrogenase | HC | chr4:51511890-51502928 | 20130731	2	-1	1	21	763	783	UAAACACUGCUGUCCUAGUGG	:::::::::::.:: ::::	GGACUAGGACAGCGGUAUUUA	Cleavage	1
miRNA_Cluster_342	UAAACACUGCUGUCCUAGUGG	21	Medtr4g124470.1	| lysine-ketoglutarate reductase/saccharopine dehydrogenase | HC | chr4:51511890-51502928 | 20130731	2	-1	1	21	725	745	UAAACACUGCUGUCCUAGUGG	:::::::::::.:: ::::	GGACUAGGACAGCGGUAUUUA	Cleavage	1

## Sheet: Table 2
Supplementary Table 2. Predicted targets of Rir2216.
sRNA_Acc.	Target_Acc.	Expectation	UPE$	miRNA_start	miRNA_end	Target_start	Target_end	miRNA_aligned_fragment	alignment	Target_aligned_fragment	Inhibition	Target_Desc.	Multiplicity
Rir2216	Medtr2g099480.1	0.0	-1.0	1	21	20	40	UUUUCUUCAUCUUCCUCCUCG	::::::::::::::::::::	AGAGGAGGAAGAUGAAGAAAA	Cleavage	| CTC-interacting domain protein, putative | HC | chr2:42641646-42649233 | 20130731	1
Rir2216	Medtr2g099940.1	1.0	-1.0	1	21	1151	1171	UUUUCUUCAUCUUCCUCCUCG	.::::::::::::::::..::	UGAGGAGGAAGAUGAAGGGAA	Cleavage	| nucleosome assembly protein | HC | chr2:42867059-42870999 | 20130731	1
Rir2216	Medtr1g023965.1	1.0	-1.0	1	21	926	946	UUUUCUUCAUCUUCCUCCUCG	.::::::::.:::::::::.:	UGAGGAGGAGGAUGAAGAAGA	Cleavage	| hypothetical protein | LC | chr1:7741635-7742815 | 20130731	1
Rir2216	Medtr4g028360.2	1.0	-1.0	1	21	620	640	UUUUCUUCAUCUUCCUCCUCG	.::: ::::::::::::::::	UGAGUAGGAAGAUGAAGAAAA	Cleavage	| Lipid transfer protein | HC | chr4:9781345-9779732 | 20130731	1
Rir2216	Medtr2g435530.1	1.0	-1.0	1	21	75	95	UUUUCUUCAUCUUCCUCCUCG	:::::::.:::::::::.:	GAAGGAGGAGGAUGAAGAAGA	Cleavage	| mono/di-acylglycerol lipase, amine-terminal; lipase, class 3 | HC | chr2:13723417-13729638 | 20130731	1
Rir2216	Medtr2g083870.1	1.0	-1.0	1	21	517	537	UUUUCUUCAUCUUCCUCCUCG	::::::.::::::::::.:	AAAGGAGGGAGAUGAAGAAGA	Cleavage	| WRKY family transcription factor | HC | chr2:35206335-35202007 | 20130731	1
Rir2216	Medtr3g111890.2	1.0	-1.0	1	21	99	119	UUUUCUUCAUCUUCCUCCUCG	:: ::::::::::::::::	GAAGAAGGAAGAUGAAGAAAA	Cleavage	| HhH-GPD base excision DNA repair family protein | HC | chr3:52367273-52369676 | 20130731	1
Rir2216	Medtr3g111890.1	1.0	-1.0	1	21	99	119	UUUUCUUCAUCUUCCUCCUCG	:: ::::::::::::::::	GAAGAAGGAAGAUGAAGAAAA	Cleavage	| HhH-GPD base excision DNA repair family protein | HC | chr3:52367273-52371800 | 20130731	1
Rir2216	Medtr8g016250.1	1.0	-1.0	1	21	149	169	UUUUCUUCAUCUUCCUCCUCG	: : :::::::::::::::::	CCAAGAGGAAGAUGAAGAAAA	Cleavage	| hypothetical protein | HC | chr8:5463605-5463811 | 20130731	1
Rir2216	Medtr1g106810.1	1.0	-1.0	1	21	180	200	UUUUCUUCAUCUUCCUCCUCG	:::: ::::::::::::::	UAAGGAAGAAGAUGAAGAAAA	Cleavage	| transmembrane protein, putative | LC | chr1:48096627-48096870 | 20130731	1
Rir2216	Medtr7g031450.1	1.5	-1.0	1	21	3283	3303	UUUUCUUCAUCUUCCUCCUCG	::: :::::::::::::::.:	CGACGAGGAAGAUGAAGAAGA	Cleavage	| tplate-like protein | HC | chr7:10966724-10958207 | 20130731	1
Rir2216	Medtr2g036920.2	1.5	-1.0	1	21	1629	1649	UUUUCUUCAUCUUCCUCCUCG	.:.::::::.:::::::::.:	UGGGGAGGAGGAUGAAGAAGA	Cleavage	| DUF630 family protein | LC | chr2:16026194-16020715 | 20130731	1
Rir2216	Medtr2g036920.1	1.5	-1.0	1	21	1512	1532	UUUUCUUCAUCUUCCUCCUCG	.:.::::::.:::::::::.:	UGGGGAGGAGGAUGAAGAAGA	Cleavage	| DUF630 family protein | LC | chr2:16026164-16020759 | 20130731	1
Rir2216	Medtr8g077860.1	1.5	-1.0	1	21	882	902	UUUUCUUCAUCUUCCUCCUCG	.::::::::::::::.::..:	UGAGGAGGAAGAUGAGGAGGA	Cleavage	| hypothetical protein | HC | chr8:33154020-33149706 | 20130731	1
Rir2216	Medtr8g077860.2	1.5	-1.0	1	21	882	902	UUUUCUUCAUCUUCCUCCUCG	.::::::::::::::.::..:	UGAGGAGGAAGAUGAGGAGGA	Cleavage	| hypothetical protein | HC | chr8:33154020-33149706 | 20130731	1
Rir2216	Medtr4g115890.1	1.5	-1.0	1	21	566	586	UUUUCUUCAUCUUCCUCCUCG	::: :::::::::::::::.:	CGAUGAGGAAGAUGAAGAAGA	Cleavage	| hypothetical protein | HC | chr4:47890024-47888141 | 20130731	1
Rir2216	Medtr8g107730.1	1.5	-1.0	1	21	865	885	UUUUCUUCAUCUUCCUCCUCG	::::::::.:.::.::::::	AGAGGAGGAGGGUGGAGAAAA	Cleavage	| hypothetical protein | HC | chr8:45552432-45548426 | 20130731	1
Rir2216	Medtr8g107730.2	1.5	-1.0	1	21	644	664	UUUUCUUCAUCUUCCUCCUCG	::::::::.:.::.::::::	AGAGGAGGAGGGUGGAGAAAA	Cleavage	| hypothetical protein | HC | chr8:45551520-45548426 | 20130731	1
Rir2216	Medtr3g466820.1	1.5	-1.0	1	21	475	495	UUUUCUUCAUCUUCCUCCUCG	::::: ::::::::::::.:	AGAGGAUGAAGAUGAAGAAGA	Cleavage	| insulin-degrading enzyme | HC | chr3:27516028-27503943 | 20130731	2
Rir2216	Medtr5g082880.1	1.5	-1.0	1	21	756	776	UUUUCUUCAUCUUCCUCCUCG	::::: ::::::::::::.:	AGAGGAAGAAGAUGAAGAAGA	Cleavage	| Pmr5/Cas1p GDSL/SGNH-like acyl-esterase family protein | HC | chr5:35687660-35691318 | 20130731	1
Rir2216	Medtr8g026680.1	1.5	-1.0	1	21	508	528	UUUUCUUCAUCUUCCUCCUCG	::::: ::::::::::::.:	AGAGGAAGAAGAUGAAGAAGA	Cleavage	| Rac GTPase activating protein | HC | chr8:9249397-9245785 | 20130731	1
Rir2216	Medtr4g116545.2	1.5	-1.0	1	21	300	320	UUUUCUUCAUCUUCCUCCUCG	:: ::::::::::::::::.	AGAAGAGGAAGAUGAAGAAAG	Cleavage	| class II knotted-like homeobox protein | HC | chr4:48287117-48281416 | 20130731	1
Rir2216	Medtr4g116545.1	1.5	-1.0	1	21	328	348	UUUUCUUCAUCUUCCUCCUCG	:: ::::::::::::::::.	AGAAGAGGAAGAUGAAGAAAG	Cleavage	| class II knotted-like homeobox protein | HC | chr4:48287145-48281416 | 20130731	1
Rir2216	Medtr5g045370.1	1.5	-1.0	1	21	138	158	UUUUCUUCAUCUUCCUCCUCG	:: :::::::::::::::.:	AGAAGAGGAAGAUGAAGAAGA	Cleavage	| ninja-family protein AFP1 | HC | chr5:19912802-19918237 | 20130731	1
Rir2216	Medtr1g083860.1	1.5	-1.0	1	21	426	446	UUUUCUUCAUCUUCCUCCUCG	::::: ::::::::::::.:	AGAGGAAGAAGAUGAAGAAGA	Cleavage	| DUF1645 family protein | HC | chr1:37352030-37354647 | 20130731	1
Rir2216	Medtr7g015190.3	1.5	-1.0	1	21	238	258	UUUUCUUCAUCUUCCUCCUCG	::::: ::::::::::::.:	AGAGGAAGAAGAUGAAGAAGA	Cleavage	| NLI interacting factor-like phosphatase | LC | chr7:4609245-4604070 | 20130731	1
Rir2216	Medtr7g015190.4	1.5	-1.0	1	21	224	244	UUUUCUUCAUCUUCCUCCUCG	::::: ::::::::::::.:	AGAGGAAGAAGAUGAAGAAGA	Cleavage	| NLI interacting factor-like phosphatase | LC | chr7:4609231-4604070 | 20130731	1
Rir2216	Medtr7g015190.2	1.5	-1.0	1	21	238	258	UUUUCUUCAUCUUCCUCCUCG	::::: ::::::::::::.:	AGAGGAAGAAGAUGAAGAAGA	Cleavage	| NLI interacting factor-like phosphatase | LC | chr7:4609245-4604070 | 20130731	1
Rir2216	Medtr3g023230.1	1.5	-1.0	1	21	450	470	UUUUCUUCAUCUUCCUCCUCG	::::: :::::::::::::.	GGAGGAAGAAGAUGAAGAAAG	Cleavage	| hypothetical protein | LC | chr3:7026649-7022204 | 20130731	1
Rir2216	Medtr1g069865.1	1.5	-1.0	1	21	495	515	UUUUCUUCAUCUUCCUCCUCG	:.::: ::::::::::::::	GGGGGAAGAAGAUGAAGAAAA	Cleavage	| hypothetical protein | LC | chr1:30553406-30548825 | 20130731	1
Rir2216	Medtr1g007920.1	1.5	-1.0	1	21	836	856	UUUUCUUCAUCUUCCUCCUCG	::::::::::::::::.:	AAUGGAGGAAGAUGAAGAAGA	Cleavage	| IQ calmodulin-binding motif protein | HC | chr1:627735-623232 | 20130731	1
Rir2216	Medtr1g007920.2	1.5	-1.0	1	21	510	530	UUUUCUUCAUCUUCCUCCUCG	::::::::::::::::.:	AAUGGAGGAAGAUGAAGAAGA	Cleavage	| IQ calmodulin-binding motif protein | HC | chr1:627150-623265 | 20130731	1
Rir2216	Medtr1g103400.2	1.5	-1.0	1	21	250	270	UUUUCUUCAUCUUCCUCCUCG	.::::::::::::.:::.:	AAGGGAGGAAGAUGAGGAAGA	Cleavage	| vicilin 47 kDa protein | HC | chr1:46807938-46810830 | 20130731	1
Rir2216	Medtr1g103400.1	1.5	-1.0	1	21	250	270	UUUUCUUCAUCUUCCUCCUCG	.::::::::::::.:::.:	AAGGGAGGAAGAUGAGGAAGA	Cleavage	| vicilin 47 kDa protein | HC | chr1:46807938-46810830 | 20130731	1
Rir2216	Medtr7g007890.1	1.5	-1.0	1	21	280	300	UUUUCUUCAUCUUCCUCCUCG	::::::::::::.:::..:	GAAGGAGGAAGAUGGAGAGGA	Cleavage	| apoptosis antagonizing transcription factor | HC | chr7:1740066-1747241 | 20130731	1
Rir2216	Medtr3g113110.1	1.5	-1.0	1	21	4872	4892	UUUUCUUCAUCUUCCUCCUCG	:::: :.::::::::::::	GAAGGAAGGAGAUGAAGAAAA	Cleavage	| ATP-binding microtubule motor family protein | LC | chr3:52843767-52851675 | 20130731	1
Rir2216	Medtr2g005820.1	2.0	-1.0	1	21	1623	1643	UUUUCUUCAUCUUCCUCCUCG	::::::::::::::.:::...	CGAGGAGGAAGAUGGAGAGGG	Cleavage	| bromodomain protein | HC | chr2:325936-330633 | 20130731	1
Rir2216	Medtr3g466820.1	2.0	-1.0	1	21	418	438	UUUUCUUCAUCUUCCUCCUCG	.:::::::: :::::::::.:	UGAGGAGGAUGAUGAAGAAGA	Cleavage	| insulin-degrading enzyme | HC | chr3:27516028-27503943 | 20130731	2
Rir2216	Medtr4g094795.1	2.0	-1.0	1	21	1752	1772	UUUUCUUCAUCUUCCUCCUCG	::: :::::::::::::::..	CGACGAGGAAGAUGAAGAAGG	Cleavage	| zinc finger, C3HC4 type (RING finger) protein | HC | chr4:39016144-39012687 | 20130731	1
Rir2216	Medtr2g025620.1	2.0	-1.0	1	21	951	971	UUUUCUUCAUCUUCCUCCUCG	.::::::::.:::::::: ::	UGAGGAGGAGGAUGAAGAUAA	Cleavage	| transcription initiation factor IIF subunit alpha | HC | chr2:9168202-9161990 | 20130731	1
Rir2216	Medtr4g091110.1	2.0	-1.0	1	21	561	581	UUUUCUUCAUCUUCCUCCUCG	.::::::::::: ::::::.:	UGAGGAGGAAGAAGAAGAAGA	Cleavage	| C3HC4-type RING zinc finger protein | LC | chr4:36070700-36067211 | 20130731	1
Rir2216	Medtr7g101270.1	2.0	-1.0	1	21	44	64	UUUUCUUCAUCUUCCUCCUCG	.:::::::::::::: ::::.	UGAGGAGGAAGAUGAUGAAAG	Cleavage	| hypothetical protein | LC | chr7:40866721-40865807 | 20130731	1
Rir2216	Medtr1g107565.2	2.0	-1.0	1	21	693	713	UUUUCUUCAUCUUCCUCCUCG	::::::::.::::::::.:	AGAGGAGGAGGAUGAAGAGAU	Cleavage	| heavy metal-associated domain protein | HC | chr1:48896065-48893528 | 20130731	1
Rir2216	Medtr1g107565.1	2.0	-1.0	1	21	566	586	UUUUCUUCAUCUUCCUCCUCG	::::::::.::::::::.:	AGAGGAGGAGGAUGAAGAGAU	Cleavage	| heavy metal-associated domain protein | HC | chr1:48895819-48893576 | 20130731	1
Rir2216	Medtr5g093560.15	2.0	-1.0	1	21	5003	5023	UUUUCUUCAUCUUCCUCCUCG	:::::::: :::::::::.:	AGAGGAGGAUGAUGAAGAAGA	Cleavage	| SWAP (suppressor-of-white-APricot)/surp domain protein, putative | HC | chr5:40848020-40854378 | 20130731	1
Rir2216	Medtr5g093560.18	2.0	-1.0	1	21	4916	4936	UUUUCUUCAUCUUCCUCCUCG	:::::::: :::::::::.:	AGAGGAGGAUGAUGAAGAAGA	Cleavage	| SWAP (suppressor-of-white-APricot)/surp domain protein, putative | HC | chr5:40848020-40854378 | 20130731	1
Rir2216	Medtr5g093560.11	2.0	-1.0	1	21	4863	4883	UUUUCUUCAUCUUCCUCCUCG	:::::::: :::::::::.:	AGAGGAGGAUGAUGAAGAAGA	Cleavage	| SWAP (suppressor-of-white-APricot)/surp domain protein, putative | HC | chr5:40848020-40854378 | 20130731	1
Rir2216	Medtr5g093560.13	2.0	-1.0	1	21	4858	4878	UUUUCUUCAUCUUCCUCCUCG	:::::::: :::::::::.:	AGAGGAGGAUGAUGAAGAAGA	Cleavage	| SWAP (suppressor-of-white-APricot)/surp domain protein, putative | HC | chr5:40848021-40854378 | 20130731	1
Rir2216	Medtr5g093560.17	2.0	-1.0	1	21	4776	4796	UUUUCUUCAUCUUCCUCCUCG	:::::::: :::::::::.:	AGAGGAGGAUGAUGAAGAAGA	Cleavage	| SWAP (suppressor-of-white-APricot)/surp domain protein, putative | HC | chr5:40848020-40854378 | 20130731	1
Rir2216	Medtr5g093560.5	2.0	-1.0	1	21	4718	4738	UUUUCUUCAUCUUCCUCCUCG	:::::::: :::::::::.:	AGAGGAGGAUGAUGAAGAAGA	Cleavage	| SWAP (suppressor-of-white-APricot)/surp domain protein, putative | HC | chr5:40848021-40854378 | 20130731	1
Rir2216	Medtr5g093560.14	2.0	-1.0	1	21	4692	4712	UUUUCUUCAUCUUCCUCCUCG	:::::::: :::::::::.:	AGAGGAGGAUGAUGAAGAAGA	Cleavage	| SWAP (suppressor-of-white-APricot)/surp domain protein, putative | HC | chr5:40848020-40854378 | 20130731	1
Rir2216	Medtr5g093560.10	2.0	-1.0	1	21	4605	4625	UUUUCUUCAUCUUCCUCCUCG	:::::::: :::::::::.:	AGAGGAGGAUGAUGAAGAAGA	Cleavage	| SWAP (suppressor-of-white-APricot)/surp domain protein, putative | HC | chr5:40848020-40854378 | 20130731	1
Rir2216	Medtr5g093560.6	2.0	-1.0	1	21	4552	4572	UUUUCUUCAUCUUCCUCCUCG	:::::::: :::::::::.:	AGAGGAGGAUGAUGAAGAAGA	Cleavage	| SWAP (suppressor-of-white-APricot)/surp domain protein, putative | HC | chr5:40848020-40854378 | 20130731	1
Rir2216	Medtr5g093560.9	2.0	-1.0	1	21	4544	4564	UUUUCUUCAUCUUCCUCCUCG	:::::::: :::::::::.:	AGAGGAGGAUGAUGAAGAAGA	Cleavage	| SWAP (suppressor-of-white-APricot)/surp domain protein, putative | HC | chr5:40848024-40854378 | 20130731	1
Rir2216	Medtr5g093560.19	2.0	-1.0	1	21	4513	4533	UUUUCUUCAUCUUCCUCCUCG	:::::::: :::::::::.:	AGAGGAGGAUGAUGAAGAAGA	Cleavage	| SWAP (suppressor-of-white-APricot)/surp domain protein, putative | HC | chr5:40848020-40854378 | 20130731	1
Rir2216	Medtr5g093560.4	2.0	-1.0	1	21	4373	4393	UUUUCUUCAUCUUCCUCCUCG	:::::::: :::::::::.:	AGAGGAGGAUGAUGAAGAAGA	Cleavage	| SWAP (suppressor-of-white-APricot)/surp domain protein, putative | HC | chr5:40848020-40854378 | 20130731	1
Rir2216	Medtr4g134620.1	2.0	-1.0	1	21	1173	1193	UUUUCUUCAUCUUCCUCCUCG	:::::::: ::::::::::.	AGAGGAGGAUGAUGAAGAAAG	Cleavage	| cullin-associated NEDD8-dissociated protein | HC | chr4:56405401-56416838 | 20130731	1
Rir2216	Medtr4g134620.2	2.0	-1.0	1	21	1147	1167	UUUUCUUCAUCUUCCUCCUCG	:::::::: ::::::::::.	AGAGGAGGAUGAUGAAGAAAG	Cleavage	| cullin-associated NEDD8-dissociated protein | HC | chr4:56405427-56416838 | 20130731	1
Rir2216	Medtr7g450780.1	2.0	-1.0	1	21	732	752	UUUUCUUCAUCUUCCUCCUCG	::::::::::: :::::.::	GGAGGAGGAAGAAGAAGAGAA	Cleavage	| SNF2 family amine-terminal protein | LC | chr7:16969460-16964457 | 20130731	1
Rir2216	Medtr1g116957.1	2.0	-1.0	1	21	2802	2822	UUUUCUUCAUCUUCCUCCUCG	::::::::.:: ::::::::	AGAGGAGGAGGAAGAAGAAAA	Cleavage	| importin-like protein | HC | chr1:52882908-52894678 | 20130731	1
Rir2216	Medtr5g079680.1	2.0	-1.0	1	21	844	864	UUUUCUUCAUCUUCCUCCUCG	::::::::::.::.::.:.:	GGAGGAGGAAGGUGGAGGAGA	Cleavage	| hypothetical protein | HC | chr5:34077575-34073115 | 20130731	1
Rir2216	Medtr5g093560.2	2.0	-1.0	1	21	2704	2724	UUUUCUUCAUCUUCCUCCUCG	:::::::: :::::::::.:	AGAGGAGGAUGAUGAAGAAGA	Cleavage	| SWAP (suppressor-of-white-APricot)/surp domain protein, putative | HC | chr5:40848020-40854378 | 20130731	1
Rir2216	Medtr5g093560.12	2.0	-1.0	1	21	2663	2683	UUUUCUUCAUCUUCCUCCUCG	:::::::: :::::::::.:	AGAGGAGGAUGAUGAAGAAGA	Cleavage	| SWAP (suppressor-of-white-APricot)/surp domain protein, putative | HC | chr5:40848020-40854378 | 20130731	1
Rir2216	Medtr5g093560.16	2.0	-1.0	1	21	2576	2596	UUUUCUUCAUCUUCCUCCUCG	:::::::: :::::::::.:	AGAGGAGGAUGAUGAAGAAGA	Cleavage	| SWAP (suppressor-of-white-APricot)/surp domain protein, putative | HC | chr5:40848020-40854378 | 20130731	1
Rir2216	Medtr5g093560.8	2.0	-1.0	1	21	2519	2539	UUUUCUUCAUCUUCCUCCUCG	:::::::: :::::::::.:	AGAGGAGGAUGAUGAAGAAGA	Cleavage	| SWAP (suppressor-of-white-APricot)/surp domain protein, putative | HC | chr5:40848020-40854378 | 20130731	1
Rir2216	Medtr5g093560.1	2.0	-1.0	1	21	2173	2193	UUUUCUUCAUCUUCCUCCUCG	:::::::: :::::::::.:	AGAGGAGGAUGAUGAAGAAGA	Cleavage	| SWAP (suppressor-of-white-APricot)/surp domain protein, putative | HC | chr5:40848020-40854592 | 20130731	1
Rir2216	Medtr5g093560.7	2.0	-1.0	1	21	2352	2372	UUUUCUUCAUCUUCCUCCUCG	:::::::: :::::::::.:	AGAGGAGGAUGAUGAAGAAGA	Cleavage	| SWAP (suppressor-of-white-APricot)/surp domain protein, putative | HC | chr5:40848020-40854378 | 20130731	1
Rir2216	Medtr5g093560.3	2.0	-1.0	1	21	2214	2234	UUUUCUUCAUCUUCCUCCUCG	:::::::: :::::::::.:	AGAGGAGGAUGAUGAAGAAGA	Cleavage	| SWAP (suppressor-of-white-APricot)/surp domain protein, putative | HC | chr5:40848020-40854378 | 20130731	1
Rir2216	Medtr7g081705.1	2.0	-1.0	1	21	1249	1269	UUUUCUUCAUCUUCCUCCUCG	::::::::::: ::::::.:	AGAGGAGGAAGAAGAAGAAGA	Cleavage	| BZIP transcription factor bZIP80 | HC | chr7:31344981-31338733 | 20130731	1
Rir2216	Medtr2g014260.1	2.0	-1.0	1	21	306	326	UUUUCUUCAUCUUCCUCCUCG	::::::::::: ::::::.:	GGAGGAGGAAGAAGAAGAAGA	Cleavage	| zinc finger C-x8-C-x5-C-x3-H type protein | HC | chr2:4005657-3999321 | 20130731	2
Rir2216	Medtr2g014260.1	2.0	-1.0	1	21	432	452	UUUUCUUCAUCUUCCUCCUCG	::::::::::: ::::::.:	GGAGGAGGAAGAAGAAGAAGA	Cleavage	| zinc finger C-x8-C-x5-C-x3-H type protein | HC | chr2:4005657-3999321 | 20130731	2
Rir2216	Medtr2g014260.3	2.0	-1.0	1	21	306	326	UUUUCUUCAUCUUCCUCCUCG	::::::::::: ::::::.:	GGAGGAGGAAGAAGAAGAAGA	Cleavage	| zinc finger C-x8-C-x5-C-x3-H type protein | HC | chr2:4005657-3999321 | 20130731	2
Rir2216	Medtr2g014260.3	2.0	-1.0	1	21	432	452	UUUUCUUCAUCUUCCUCCUCG	::::::::::: ::::::.:	GGAGGAGGAAGAAGAAGAAGA	Cleavage	| zinc finger C-x8-C-x5-C-x3-H type protein | HC | chr2:4005657-3999321 | 20130731	2
Rir2216	Medtr2g014260.4	2.0	-1.0	1	21	306	326	UUUUCUUCAUCUUCCUCCUCG	::::::::::: ::::::.:	GGAGGAGGAAGAAGAAGAAGA	Cleavage	| zinc finger C-x8-C-x5-C-x3-H type protein | HC | chr2:4005657-3999321 | 20130731	2
Rir2216	Medtr2g014260.4	2.0	-1.0	1	21	432	452	UUUUCUUCAUCUUCCUCCUCG	::::::::::: ::::::.:	GGAGGAGGAAGAAGAAGAAGA	Cleavage	| zinc finger C-x8-C-x5-C-x3-H type protein | HC | chr2:4005657-3999321 | 20130731	2
Rir2216	Medtr2g014260.2	2.0	-1.0	1	21	306	326	UUUUCUUCAUCUUCCUCCUCG	::::::::::: ::::::.:	GGAGGAGGAAGAAGAAGAAGA	Cleavage	| zinc finger C-x8-C-x5-C-x3-H type protein | HC | chr2:4005657-3999321 | 20130731	2
Rir2216	Medtr2g014260.2	2.0	-1.0	1	21	432	452	UUUUCUUCAUCUUCCUCCUCG	::::::::::: ::::::.:	GGAGGAGGAAGAAGAAGAAGA	Cleavage	| zinc finger C-x8-C-x5-C-x3-H type protein | HC | chr2:4005657-3999321 | 20130731	2
Rir2216	Medtr5g079680.2	2.0	-1.0	1	21	863	883	UUUUCUUCAUCUUCCUCCUCG	::::::::::.::.::.:.:	GGAGGAGGAAGGUGGAGGAGA	Cleavage	| hypothetical protein | HC | chr5:34077594-34074842 | 20130731	1
Rir2216	Medtr7g010360.1	2.0	-1.0	1	21	956	976	UUUUCUUCAUCUUCCUCCUCG	::::::::::: ::::::.:	GGAGGAGGAAGAGGAAGAAGA	Cleavage	| RNA recognition motif, a.k.a. RRM, RBD protein | LC | chr7:2533493-2542856 | 20130731	1
Rir2216	Medtr2g025590.1	2.0	-1.0	1	21	1224	1244	UUUUCUUCAUCUUCCUCCUCG	::::::::.:::::::: ::	GGAGGAGGAGGAUGAAGAUAA	Cleavage	| transcription initiation factor IIF subunit alpha | HC | chr2:9156803-9148860 | 20130731	1
Rir2216	Medtr4g089085.1	2.0	-1.0	1	21	1377	1397	UUUUCUUCAUCUUCCUCCUCG	::::::::::: ::::::.:	AGAGGAGGAAGAGGAAGAAGA	Cleavage	| splicing factor 3B subunit 2 | HC | chr4:35697993-35706063 | 20130731	2
Rir2216	Medtr5g028030.1	2.0	-1.0	1	21	412	432	UUUUCUUCAUCUUCCUCCUCG	::::::::.:::::::..:.	GGAGGAGGAGGAUGAAGGGAG	Cleavage	| transcription elongation factor (TFIIS) family protein | HC | chr5:11713865-11718779 | 20130731	1
Rir2216	Medtr5g064850.1	2.0	-1.0	1	21	314	334	UUUUCUUCAUCUUCCUCCUCG	::::::::::: ::::::.:	GGAGGAGGAAGAGGAAGAAGA	Cleavage	| apoptosis antagonizing transcription factor | HC | chr5:27248469-27256882 | 20130731	1
Rir2216	Medtr5g064850.2	2.0	-1.0	1	21	314	334	UUUUCUUCAUCUUCCUCCUCG	::::::::::: ::::::.:	GGAGGAGGAAGAGGAAGAAGA	Cleavage	| apoptosis antagonizing transcription factor | HC | chr5:27248469-27256851 | 20130731	1
Rir2216	Medtr7g053520.1	2.0	-1.0	1	21	379	399	UUUUCUUCAUCUUCCUCCUCG	::::::::::::: ::::.:	GGAGGAGGAAGAUGUAGAAGA	Cleavage	| 50S ribosomal protein L7/L12 | HC | chr7:18863632-18861167 | 20130731	1
Rir2216	Medtr3g100650.1	2.0	-1.0	1	21	199	219	UUUUCUUCAUCUUCCUCCUCG	::::::::::: ::::::.:	GGAGGAGGAAGAAGAAGAAGA	Cleavage	| homeobox domain, ZF-HD class protein | HC | chr3:46301626-46300635 | 20130731	1
Rir2216	Medtr5g090740.1	2.0	-1.0	1	21	423	443	UUUUCUUCAUCUUCCUCCUCG	::::::::.:.::.::.:::	GGAGGAGGAGGGUGGAGGAAA	Cleavage	| AAA domain protein | HC | chr5:39503827-39504673 | 20130731	1
Rir2216	Medtr1g025810.1	2.0	-1.0	1	21	336	356	UUUUCUUCAUCUUCCUCCUCG	::::::::::: ::::::.:	AGAGGAGGAAGAAGAAGAAGA	Cleavage	| F-box-like protein | LC | chr1:8297751-8297017 | 20130731	3
Rir2216	Medtr1g025810.1	2.0	-1.0	1	21	378	398	UUUUCUUCAUCUUCCUCCUCG	::::::::::: ::::::.:	AGAGGAGGAAGAAGAAGAAGA	Cleavage	| F-box-like protein | LC | chr1:8297751-8297017 | 20130731	3
Rir2216	Medtr1g025810.1	2.0	-1.0	1	21	297	317	UUUUCUUCAUCUUCCUCCUCG	.:: :::::.:::::::::.:	UGAAGAGGAGGAUGAAGAAGA	Cleavage	| F-box-like protein | LC | chr1:8297751-8297017 | 20130731	3
Rir2216	Medtr3g111740.1	2.0	-1.0	1	21	1516	1536	UUUUCUUCAUCUUCCUCCUCG	.:: :::::::::::.::::.	UGACGAGGAAGAUGAGGAAAG	Cleavage	| hypothetical protein | HC | chr3:52274077-52269700 | 20130731	1
Rir2216	Medtr3g111740.2	2.0	-1.0	1	21	1516	1536	UUUUCUUCAUCUUCCUCCUCG	.:: :::::::::::.::::.	UGACGAGGAAGAUGAGGAAAG	Cleavage	| hypothetical protein | HC | chr3:52274077-52270989 | 20130731	1
Rir2216	Medtr8g092425.1	2.0	-1.0	1	21	180	200	UUUUCUUCAUCUUCCUCCUCG	::::::::::: ::::::.:	AGAGGAGGAAGAAGAAGAAGA	Cleavage	| hypothetical protein | HC | chr8:38642462-38638212 | 20130731	2
Rir2216	Medtr8g092425.1	2.0	-1.0	1	21	224	244	UUUUCUUCAUCUUCCUCCUCG	::::::::::: ::::::.:	GGAGGAGGAAGAAGAAGAAGA	Cleavage	| hypothetical protein | HC | chr8:38642462-38638212 | 20130731	2
Rir2216	Medtr7g085600.1	2.0	-1.0	1	21	580	600	UUUUCUUCAUCUUCCUCCUCG	.::: ::::.:::::::.:::	UGAGAAGGAGGAUGAAGGAAA	Cleavage	| chaperone DnaJ domain protein | HC | chr7:33181901-33186268 | 20130731	1
Rir2216	Medtr7g076690.1	2.0	-1.0	1	21	605	625	UUUUCUUCAUCUUCCUCCUCG	.:: :::::::::::.:::.:	UGAAGAGGAAGAUGAGGAAGA	Cleavage	| hypothetical protein | HC | chr7:28903843-28901286 | 20130731	1
Rir2216	Medtr8g088370.1	2.0	-1.0	1	21	3468	3488	UUUUCUUCAUCUUCCUCCUCG	:.::: :::::::::::.::	GGGGGAAGAAGAUGAAGAGAA	Cleavage	| import component Toc86/159, G and M domain protein | HC | chr8:36605419-36610672 | 20130731	2
Rir2216	Medtr4g122270.1	2.0	-1.0	1	21	243	263	UUUUCUUCAUCUUCCUCCUCG	:: ::::::::::.::::.:	GGAAGAGGAAGAUGGAGAAGA	Cleavage	| DNA replication licensing factor MCM2, putative | HC | chr4:50492382-50486664 | 20130731	1
Rir2216	Medtr4g056480.1	2.0	-1.0	1	21	163	183	UUUUCUUCAUCUUCCUCCUCG	:: ::::::::::::::..:	AGACGAGGAAGAUGAAGAGGA	Cleavage	| vacuolar protein sorting protein | HC | chr4:20713510-20696458 | 20130731	1
Rir2216	Medtr4g056480.2	2.0	-1.0	1	21	163	183	UUUUCUUCAUCUUCCUCCUCG	:: ::::::::::::::..:	AGACGAGGAAGAUGAAGAGGA	Cleavage	| vacuolar protein sorting protein | HC | chr4:20713510-20696605 | 20130731	1
Rir2216	Medtr7g069930.1	2.0	-1.0	1	21	400	420	UUUUCUUCAUCUUCCUCCUCG	::: :::::::::::::::	GGAGAAGGAAGAUGAAGAAAU	Cleavage	| hypothetical protein | HC | chr7:25781437-25782731 | 20130731	1
Rir2216	Medtr1g116900.2	2.0	-1.0	1	21	422	442	UUUUCUUCAUCUUCCUCCUCG	:::::: :.:::::::::.:	GGAGGAGAAGGAUGAAGAAGA	Cleavage	| Nse4, component of Smc5/6 DNA repair complex protein | HC | chr1:52801866-52798334 | 20130731	1
Rir2216	Medtr1g116900.1	2.0	-1.0	1	21	482	502	UUUUCUUCAUCUUCCUCCUCG	:::::: :.:::::::::.:	GGAGGAGAAGGAUGAAGAAGA	Cleavage	| Nse4, component of Smc5/6 DNA repair complex protein | HC | chr1:52801926-52798628 | 20130731	1
Rir2216	Medtr8g095330.1	2.0	-1.0	1	21	1569	1589	UUUUCUUCAUCUUCCUCCUCG	:: :::::.:::::::::.:	GGAAGAGGAGGAUGAAGAAGA	Cleavage	| sucrose non-fermenting-like kinase 2 family protein | HC | chr8:39884287-39881032 | 20130731	1
Rir2216	Medtr5g070100.1	2.0	-1.0	1	21	579	599	UUUUCUUCAUCUUCCUCCUCG	:: ::::::::::::::..:	GGAAGAGGAAGAUGAAGAGGA	Cleavage	| RNA recognition motif (RRM) containing protein | HC | chr5:29707444-29702897 | 20130731	1
Rir2216	Medtr0554s0020.1	2.0	-1.0	1	21	795	815	UUUUCUUCAUCUUCCUCCUCG	::::: ::::.:::::::.:	AGAGGAUGAAGGUGAAGAAGA	Cleavage	| cytochrome P450 family 71 protein | HC | scaffold0554:4993-7144 | 20130731	1
Rir2216	Medtr1g418545.1	2.0	-1.0	1	21	780	800	UUUUCUUCAUCUUCCUCCUCG	::: ::::::::::.::.::	GGAGAAGGAAGAUGAGGAGAA	Cleavage	| acyl-CoA-binding domain protein | HC | chr1:5360731-5364929 | 20130731	1
Rir2216	Medtr1g015185.2	2.0	-1.0	1	21	845	865	UUUUCUUCAUCUUCCUCCUCG	:: :::::::::::.:::.:	GGACGAGGAAGAUGAGGAAGA	Cleavage	| PHD finger alfin-like protein | HC | chr1:3751249-3746646 | 20130731	1
Rir2216	Medtr1g015185.1	2.0	-1.0	1	21	816	836	UUUUCUUCAUCUUCCUCCUCG	:: :::::::::::.:::.:	GGACGAGGAAGAUGAGGAAGA	Cleavage	| PHD finger alfin-like protein | HC | chr1:3751255-3746618 | 20130731	1
Rir2216	Medtr4g122830.1	2.0	-1.0	1	21	516	536	UUUUCUUCAUCUUCCUCCUCG	::::: ::::::::::::..	GGAGGAUGAAGAUGAAGAAGG	Cleavage	| hypothetical protein | LC | chr4:50658562-50660740 | 20130731	1
Rir2216	Medtr2g096080.1	2.0	-1.0	1	21	740	760	UUUUCUUCAUCUUCCUCCUCG	::::: ::.:::::::::.:	GGAGGAAGAGGAUGAAGAAGA	Cleavage	| CCT motif protein | HC | chr2:41011109-41013371 | 20130731	1
Rir2216	Medtr8g467390.1	2.0	-1.0	1	21	273	293	UUUUCUUCAUCUUCCUCCUCG	:: ::::::::::.:::::.	AGAAGAGGAAGAUGGAGAAAG	Cleavage	| DUF1666 family protein | LC | chr8:24215397-24217284 | 20130731	1
Rir2216	Medtr2g012310.1	2.0	-1.0	1	21	1200	1220	UUUUCUUCAUCUUCCUCCUCG	.:: :: ::::::::::::::	UGACGAAGAAGAUGAAGAAAA	Cleavage	| Pre-mRNA-splicing factor SYF1-like protein | HC | chr2:3026039-3032585 | 20130731	1
Rir2216	Medtr4g117530.1	2.0	-1.0	1	21	186	206	UUUUCUUCAUCUUCCUCCUCG	:: :::::::::::::::..	GGAAGAGGAAGAUGAAGAAGG	Cleavage	| galactose oxidase | LC | chr4:48735876-48734767 | 20130731	1
Rir2216	Medtr7g117585.1	2.0	-1.0	1	21	93	113	UUUUCUUCAUCUUCCUCCUCG	::::: ::::::::.:::.:	GGAGGAAGAAGAUGAGGAAGA	Cleavage	| B3 DNA-binding domain protein | LC | chr7:48759457-48760428 | 20130731	1
Rir2216	Medtr5g063760.1	2.0	-1.0	1	21	1757	1777	UUUUCUUCAUCUUCCUCCUCG	:::::::::::::::..:	UACGGAGGAAGAUGAAGAGGA	Cleavage	| receptor-like protein | HC | chr5:26452142-26450331 | 20130731	1
Rir2216	Medtr1g100240.1	2.0	-1.0	1	21	1141	1161	UUUUCUUCAUCUUCCUCCUCG	::::::.:::::.:::::	UUAGGAGGGAGAUGGAGAAAU	Cleavage	| P-loop nucleoside triphosphate hydrolase superfamily protein | HC | chr1:45178862-45175352 | 20130731	2
Rir2216	Medtr3g100150.1	2.0	-1.0	1	21	1082	1102	UUUUCUUCAUCUUCCUCCUCG	::::::::.:::::.:::	GAUGGAGGAAGGUGAAGGAAA	Cleavage	| HXXXD-type acyl-transferase family protein | HC | chr3:46009166-46012505 | 20130731	1

## Sheet: Table 3
Supplementary Table 3. List of oligonucleotides
Primer	Sequence (5'-3')	Purpose
AGO1-CACC-For	caccATGGTCAGGAAGAGGAGAACTGATG	Cloning - Ago1 Immunoprecipitation
AGO1-For primer for:	caccATGGTCAGGAAGAGGAGAAC	Cloning - Ago1 Immunoprecipitation
AGO1-For_mid	GTCACACATCGTGGCAATATG	Cloning - Ago1 Immunoprecipitation
AGO1-Rev_mid	GACCAGCAATGCGATATTTTC	Cloning - Ago1 Immunoprecipitation
AGO1-stop-Rev primer rev (stop codon)	TCAACAGTAGAACATGACCTTC	Cloning - Ago1 Immunoprecipitation
AGO1-Rev primer rev (no stop codon)	ACAGTAGAACATGACCTTCTTG	Cloning - Ago1 Immunoprecipitation
mtr-MIR159b-stem-loop-For	AACCTAATTTGGGGCTCTCCGC	Cloning - Coexpression Assay
mtr-MIR159b-stem-loop-Rev	GTCCAATTTTGGAGCTCCCTTC	Cloning - Coexpression Assay
Rir-2216-RT	GTCGTATCCAGTGCAGGGTCCGAGGTATTCGCACTGGATACGACcgagga	Stem loop RT PCR
Rir-2216-Fw	cggcggTTTTCTTCATCTTCC	Stem loop RT PCR/RTqPCR
Rir-196-RT	GTCGTATCCAGTGCAGGGTCCGAGGTATTCGCACTGGATACGACcctgct	Stem loop RT PCR
Rir-196-Fw	cgcgCCCGAGGCTGGAAACAG	Stem loop RT PCR/RTqPCR
Rir-434-RT	GTCGTATCCAGTGCAGGGTCCGAGGTATTCGCACTGGATACGACctccca	Stem loop RT PCR
Rir-434-Fw	cggcggTAATGATGAGACTTG	Stem loop RT PCR/RTqPCR
mtr-miR398a-3p-RT	GTCGTATCCAGTGCAGGGTCCGAGGTATTCGCACTGGATACGACaagggg	Stem loop RT PCR
mtr-miR398a-3p-For	cgacgaTGTGTTCTCAGGTCA	Stem loop RT PCR/RTqPCR
mtr-miR172a-RT	GTCGTATCCAGTGCAGGGTCCGAGGTATTCGCACTGGATACGACctgcag	Stem loop RT PCR
mtr-miR172a-Fw	cggcggAGAATCCTGATGATG	Stem loop RT PCR/RTqPCR
M-1220	CTTTCTCCAAGCCCATGAATC	5' RACE
New inner adapter 5 RACE	CACTGCGTTTGCTGGCTTTGATG	5' RACE
M-1222	CCGACGGTGGATATGTCTCTCCTCTACT	5' RACE
RACE adapter FW	CCGAACACTGCGTTTGCTGGC	5' RACE
M-1226	TCTTTCACACACAACAAGACTGCCATCC	5' RACE
M-1227	ACAACAAGACTGCCATCCTCCAAAAGT	5' RACE
Mtr-TEF-for	AAGCTAGGAGGTATTGACAAG	RTqPCR
Mtr-TEF-rev	ACTGTGCAGTAGTACTTGGTG	RTqPCR
WRKY-For	caccATGTACAAACGTAGATTCAACAC	Cloning - Coexpression Assay
WRKY-Rev-Stop	TATCCTGTAATGCCGCTATACT	Cloning - Coexpression Assay
WRKY-NoStop-Rev	TCCTGTAATGCCGCTATACT	Cloning - Coexpression Assay
Mt-WRKY-real-For2	GGGAGATGAAGAAGAGGGTGG	RTqPCR
Mt-WRKY-real-Rev2	TCTCCAAGCCCATGAATCCG	RTqPCR
Scarlet-For	caccATGGTGAGCAAGGGCGAGGCA	cloning - Overexpression Lines
Scarlet-Rev	tcaCGAACCTCTAGATCCGGTGGA	cloning - Overexpression LInes
Primer-I_2216-PCR-Blunt	GTttttcttcatcttcctcctcgAAATTGGACaagggcgaattc	Overlap PCR - Coexpression Assay
Primer-II_2216	TTcgaggaggaagatgaagaaaaACAAAAAGATCAAGGC	Overlap PCR - Coexpression Assay
Primer-III_2216	TTcgaggaggaaTTtgaagaaaCTCTAAAAGGAGGTGATAG	Overlap PCR - Coexpression Assay
Primer-IV_2216	GAGtttcttcaAAttcctcctcgAATTAGGTTggtgaag	Overlap PCR - Coexpression Assay
PrimerA-2216-PCR-Blunt	caccTAGTAACGGCCGCCAGTGTG	Overlap PCR - Coexpression Assay
PrimerB-2216-PCR-Blunt	TAGATGCATGCTCGAGCGGCC	Overlap PCR - Coexpression Assay
AGO1-CACC-myc-For	caccATGGAACAGAAACTGATCTCTGAAGAAGATCTGGTCAGGAAGAGGAGAACTGATG	Cloning - Ago1 Immunoprecipitation
Universal Reverse	GTGCAGGGTCCGAGGT	Stem loop RT PCR/RTqPCR

## Sheet: Table 4
Supplementary Table 4. Rir2216 isoform abundance.
						Rir2216; 21-nt isoform		Rir2216; 22-nt isoform		Rir2216; 23-nt isoform		Rir2216; 24-nt isoform
						TTTTCTTCATCTTCCTCCTCG		TTTTCTTCATCTTCCTCCTCGA		TTTTCTTCATCTTCCTCCTCGAT		TTTTCTTCATCTTCCTCCTCGATT
Publication	Condition	Species	SRA/ENA accessions	total_Rhizophagus_mapped_reads	relative_library_size	reads	RPMM	reads	RPMM	reads	RPMM	reads	RPMM
Dellaire_et_al.2021	germinating spores, untreated1	R. irregularis	SRR14251174; SRR14251175; SRR14251176; SRR14251177	5207249	0.250496	95	18.2438	130	24.9652	498	95.6359	1900	364.876
Dellaire_et_al.2021	germinating spores, NaIO4 oxidation (2′-O-methylated sRNAs)	R. irregularis	SRR14251178; SRR14251179; SRR14251180; SRR14251181	12411930	0.59708	152	12.2463	446	35.9332	1167	94.0224	7630	614.731
Dellaire_et_al.2021	germinating spores, untreated2	R. irregularis	SRR14251182; SRR14251183; SRR14251184	4732603	0.227663	2	0.4226	4	0.845201	16	3.3808	266	56.2059
Dellaire_et_al.2021	germinating spores, TraPR (AGO-loaded sRNAs)	R. irregularis	SRR14251185; SRR14251186; SRR14251187	20787712	1	72	3.46358	94	4.5219	120	5.77264	2103	101.166
Devers_et_al.2011	mycorrhizal root	R. irregularis + M. truncatula	SRR088874	81222	0.00390721	0	0	0	0	0	0	1	12.3119
Mewalal_et_al.2019	mycorrhizal root	R. irregularis + Populus deltoides	SRR7525690; SRR7525691; SRR7525692	15077	0.000725284	0	0	0	0	0	0	0	0
Mewalal_et_al.2019	mycorrhizal root	R. irregularis + Populus trichocarpa	SRR7525699; SRR7525700; SRR7525701	20400	0.000981349	0	0	0	0	0	0	0	0
Pandey_et_al.2018	mycorrhizal root	R. irregularis + Nicotiana attenuata	SRR6473125; SRR6473120; SRR6473126	3391358	0.163142	15	4.42301	39	11.4998	14	4.12814	170	50.1274
Silvestri_et_al.2019	mycorrhizal root	R. irregularis + M. truncatula	ERR2841785; ERR2841786; ERR2841787	5758912	0.277034	78	13.5442	13	2.25737	7	1.21551	49	8.50855
Zeng_et_al.2022	mycorrhizal root	R. irregularis + Solanum lycopersicum	SRR16643541; SRR16643554; SRR16643555	3474713	0.167152	167	48.0615	177	50.9395	401	115.405	1334	383.917
